# Supplementary material for: Cell line with endogenous EGFRvIII expression is a suitable model for research and drug development purposes
Source: Oncotarget. 2016 Mar 19;7(22):31907–25. doi: 10.18632/oncotarget.8201 (PMC5077985; doi:10.18632/oncotarget.8201)
Supplement: Supplementary file 2 [file oncotarget-07-31907-s002.xls]

## Sheet: DKMG
										DK-MG high		DK-MG low
Chromosome	Region Name	VCF Position	Reference	Variant	Allele Call	Gene ID	Type	Allele Source	Allele Name	Frequency	Quality	Frequency	Quality
chr1	295257036	6579607	C	T	Heterozygous	PLEKHG5	SNP	Novel	---	64.4	321	71.1	832.72
chr1	235621812	11181327	C	T	Heterozygous	MTOR	SNP	Novel	---	58.3	58.5	44	110.57
chr1	236791511	11190646	G	A	Heterozygous	MTOR	SNP	Novel	---	52.4	141.19	42.3	80.08
chr1	236326670	11205058	C	T	Heterozygous	MTOR	SNP	Novel	---	56.8	154.74	52.3	353.05
chr1	237230465	11288758	G	A	Heterozygous	MTOR	SNP	Novel	---	48.9	73.25	42.7	215.28
chr1	238992850	11301714	A	G	Heterozygous	MTOR	SNP	Novel	---	33.3	36.87	42.2	173.56
chr1	238617532	17380497	G	T	Homozygous	SDHB	SNP	Novel	---	100	942.32	100	1764.52
chr1	223115559	27099009	G	0	Homozygous	ARID1A	DEL	Novel	---	None		100	926.3
chr1	241554803	40363054	G	C	Homozygous	MYCL1	SNP	Novel	---	100	283.65	100	1387.21
chr1	240281327	45798555	T	C	Heterozygous	MUTYH	SNP	Novel	---	38.1	74.2	51.2	321.7
chr1	238676907	45800156	C	T	Heterozygous	MUTYH	SNP	Novel	---	52.5	105.56	37.7	159.45
chr1	265217081	47685455	T	C	Homozygous	TAL1	SNP	Novel	---	98.1	395.52	96.5	410.27
chr1	321782137	47842431	G	A	Homozygous	CMPK1	SNP	Novel	---	100	786.6	100	2004.25
chr1	222571047	85741921	G	C	Homozygous	BCL10	SNP	Novel	---	100	325.47	None
chr1	328806372	97547831	G	A	Homozygous	DPYD	SNP	Novel	---	100	449.48	100	1897.13
chr1	328847682	97771947	C	A	Heterozygous	DPYD	SNP	Novel	---	None		39.6	85.36
chr1	299037641	98348885	G	A	Homozygous	DPYD	SNP	Novel	---	100	612.47	100	2769.5
chr1	264799403	114948281	A	G	Homozygous	TRIM33	SNP	Novel	---	90.6	198.83	93.4	998.22
chr1	266290079	114976224	A	C	Heterozygous	TRIM33	SNP	Novel	---	48.4	90.58	43.7	264.38
chr1	237122141	120464481	T	C	Heterozygous	NOTCH2	SNP	Novel	---	40.8	114.7	54.7	605.62
chr1	238476825	120480394	T	C	Homozygous	NOTCH2	SNP	Novel	---	100	1305.81	100	3176.63
chr1	237228504	144854491	T	G	Heterozygous	PDE4DIP	SNP	Novel	---	59.5	182.5	63.5	771.92
chr1	237228504	144854497	A	G	Heterozygous	PDE4DIP	SNP	Novel	---	67.5	238.02	65.3	828.71
chr1	237228504	144854537	T	C	Heterozygous	PDE4DIP	SNP	Novel	---	31.6	37.77	34.7	155.1
chr1	237249120	144854581	T	C	Heterozygous	PDE4DIP	SNP	Novel	---	24.4	18.37	23.7	32.59
chr1	237249120	144854594	G	T	Heterozygous	PDE4DIP	SNP	Novel	---	24.4	17.8	22.8	27.93
chr1	237249120	144854597	TC	CT	Heterozygous	PDE4DIP	MNP	Novel	---	47.6	279.52	37.1	526.72
chr1	236394283	144857068	A	T	Heterozygous	PDE4DIP	SNP	Novel	---	47.7	118.06	56.5	363.3
chr1	236869106	144865850	G	T	Heterozygous	PDE4DIP	SNP	Novel	---	56.9	151.25	53.1	512.23
chr1	235321911	144866643	G	A	Heterozygous	PDE4DIP	SNP	Novel	---	36.5	191.01	26.5	78.55
chr1	235321911	144866662	T	C	Heterozygous	PDE4DIP	SNP	Novel	---	52.3	348.46	51.3	533.66
chr1	236847672	144871889	A	C	Heterozygous	PDE4DIP	SNP	Novel	---	37.9	28.24	48.3	306.97
chr1	237069981	144874641	G	C	Heterozygous	PDE4DIP	SNP	Novel	---	54.9	156.64	48.4	447.37
chr1	237085294	144874760	T	C	Heterozygous	PDE4DIP	SNP	Novel	---	45	180.65	42.4	366.09
chr1	237095395	144874815	T	C	Heterozygous	PDE4DIP	SNP	Novel	---	28.6	79.6	25.1	63.01
chr1	236254926	144875979	G	C	Heterozygous	PDE4DIP	SNP	Novel	---	20.5	23.29	23.5	46.79
chr1	235378816	144879264	A	G	Heterozygous	PDE4DIP	SNP	Novel	---	72.1	1354.69	73.2	1425.19
chr1	235391473	144879375	T	C	Homozygous	PDE4DIP	SNP	Novel	---	100	426.38	100	1139.44
chr1	237716399	144882581	A	G	Heterozygous	PDE4DIP	SNP	Novel	---	51.1	601.11	53.1	661.18
chr1	237770513	144882823	C	T	Heterozygous	PDE4DIP	SNP	Novel	---	47.6	166.36	51	598.61
chr1	237822098	144882912	G	T	Heterozygous	PDE4DIP	SNP	Novel	---	30.1	56.02	26.8	82.17
chr1	235044843	144886063	T	C	Heterozygous	PDE4DIP	SNP	Novel	---	43.2	81.16	52.6	350.55
chr1	235044843	144886092	C	T	Heterozygous	PDE4DIP	SNP	Novel	---	41.6	75.67	52	359.42
chr1	235048587	144886197	A	T	Heterozygous	PDE4DIP	SNP	Novel	---	47.6	241.06	44.9	427.04
chr1	238226054	144909956	G	A	Heterozygous	PDE4DIP	SNP	Novel	---	26.6	79.77	26.5	77.91
chr1	241080421	144912233	C	T	Heterozygous	PDE4DIP	SNP	Novel	---	33.9	94.96	37	247.63
chr1	236455604	144916676	C	T	Heterozygous	PDE4DIP	SNP	Novel	---	21.7	26.3	25.2	64.49
chr1	236455604	144916748	C	G	Heterozygous	PDE4DIP	SNP	Novel	---	41.7	217.39	53.8	683.6
chr1	237742914	144917546	A	G	Heterozygous	PDE4DIP	SNP	Novel	---	47.6	186.37	44.9	428.08
chr1	235552029	144918957	T	A	Heterozygous	PDE4DIP	SNP	Novel	---	51.3	462.28	48.5	526.03
chr1	235552029	144919008	C	0	Heterozygous	PDE4DIP	DEL	Novel	---	28	70.59	24	49.7
chr1	236238761	144921924	G	A	Heterozygous	PDE4DIP	SNP	Novel	---	22.8	25.7	23.7	48.77
chr1	237596265	144922171	C	T	Heterozygous	PDE4DIP	SNP	Novel	---	68.3	614.92	53.1	662.9
chr1	237490590	144922523	C	T	Heterozygous	PDE4DIP	SNP	Novel	---	24.8	41.8	24.8	59.09
chr1	237503920	144922583	G	A	Heterozygous	PDE4DIP	SNP	Novel	---	49.6	187.9	47.9	507.22
chr1	240326301	144930571	C	A	Heterozygous	PDE4DIP	SNP	Novel	---	50	246.53	49.4	549.81
chr1	240326301	144930596	C	A	Heterozygous	PDE4DIP	SNP	Novel	---	50	246.53	47.8	505.07
chr1	240430143	144930940	T	C	Heterozygous	PDE4DIP	SNP	Novel	---	50.5	480.84	49	539.04
chr1	236920642	144931330	C	T	Heterozygous	PDE4DIP	SNP	Novel	---	57.7	482.32	55.5	740.51
chr1	236949929	144931392	G	A	Heterozygous	PDE4DIP	SNP	Novel	---	47.4	475.36	51.4	608.65
chr1	236902818	144931727	G	A	Heterozygous	PDE4DIP	SNP	Novel	---	None		22.8	13.95
chr1	235184812	144994658	C	A	Heterozygous	PDE4DIP	SNP	Novel	---	51.1	598.6	50.6	586.19
chr1	235194079	144994902	G	A	Heterozygous	PDE4DIP	SNP	Novel	---	23.1	39.35	28.8	107.4
chr1	234953554	145016020	T	G	Homozygous	PDE4DIP	SNP	Novel	---	100	2058.09	100	3064.6
chr1	236986582	145039562	C	T	Heterozygous	PDE4DIP	SNP	Novel	---	44.3	204.58	54.2	699.73
chr1	240104554	145075683	C	T	Heterozygous	PDE4DIP	SNP	Novel	---	52.5	644.45	56.2	765.51
chr1	240105442	145075854	G	C	Heterozygous	PDE4DIP	SNP	Novel	---	45.8	102.78	50	205.07
chr1	234441992	145532549	T	C	Homozygous	ITGA10	SNP	Novel	---	100	1743.56	100	2934.2
chr1	232930759	145535921	T	C	Heterozygous	ITGA10	SNP	Novel	---	54.7	310.11	48.5	521.99
chr1	232952206	145536082	G	A	Heterozygous	ITGA10	SNP	Novel	---	58.5	412.34	47	484.8
chr1	234331446	145542281	G	A	Heterozygous	ITGA10	SNP	Novel	---	51.6	202.58	45.2	385.11
chr1	223843295	147087721	T	A	Heterozygous	BCL9	SNP	Novel	---	52.6	320.73	46.9	479.64
chr1	224783365	147091972	C	T	Heterozygous	BCL9	SNP	Novel	---	58.5	232.11	61.5	643.64
chr1	222206251	150804429	A	C	Heterozygous	ARNT	SNP	Novel	---	50	154.19	55.3	543.19
chr1	223119828	150808889	C	G	Heterozygous	ARNT	SNP	Novel	---	37.5	70.38	52.7	457.85
chr1	237036970	155162067	C	T	Heterozygous	MUC1	SNP	Novel	---	None		46.7	172.24
chr1	235291554	156785617	G	A	Heterozygous	NTRK1	SNP	Novel	---	60	109.7	48.3	241.87
chr1	237544747	156846233	G	A	Heterozygous	NTRK1	SNP	Novel	---	44.6	209.94	54.1	594.89
chr1	238765100	156848918	C	T	Heterozygous	NTRK1	SNP	Novel	---	77.3	96.16	47.4	56.16
chr1	238765100	156848946	G	T	Heterozygous	NTRK1	SNP	Novel	---	68.2	74.72	45.9	51.37
chr1	238765100	156848995	C	T	Homozygous	NTRK1	SNP	Novel	---	100	172.16	97.3	270.93
chr1	230169366	162740327	T	C	Homozygous	DDR2	SNP	Novel	---	100	803.31	100	1415.74
chr1	229442557	162743418	G	T	Homozygous	DDR2	SNP	Novel	---	100	906.4	100	3002.95
chr1	222363434	179087934	T	C	Homozygous	ABL2	SNP	Novel	---	98.2	429.46	100	2732.65
chr1	224374237	179112145	C	G	Heterozygous	ABL2	SNP	Novel	---	59.7	168.48	49.1	236.67
chr1	321790851	182551337	A	C	Heterozygous	RNASEL	SNP	Novel	---	44.1	122.13	51.8	442.2
chr1	322062839	182554557	C	T	Heterozygous	RNASEL	SNP	Novel	---	50.7	210.5	55.8	742.98
chr1	266281015	186286782	A	G	Heterozygous	TPR	SNP	Novel	---	54	204.18	51.1	601.12
chr1	263019020	186316488	C	T	Heterozygous	TPR	SNP	Novel	---	27.3	19.51	46.6	267.8
chr1	263022772	186316656	G	C	Heterozygous	TPR	SNP	Novel	---	51.5	113.91	43.8	198.55
chr1	241006745	186319580	C	A	Heterozygous	TPR	SNP	Novel	---	None		53.2	88.18
chr1	241008367	186321242	C	T	Heterozygous	TPR	SNP	Novel	---	60	189.14	46.8	448.7
chr1	264981924	186330700	0	G	Heterozygous	TPR	INS	Novel	---	None		33.3	35.07
chr1	296834898	186648197	C	G	Heterozygous	PTGS2	SNP	Novel	---	47.4	224.26	49.6	556.85
chr1	294798402	204413297	C	T	Homozygous	PIK3C2B	SNP	Novel	---	100	1432.25	100	3159.65
chr1	294798402	204413299	G	A	Homozygous	PIK3C2B	SNP	Novel	---	97.8	1361.39	100	3135.5
chr1	294763999	204433511	0	C	Homozygous	PIK3C2B	INS	Novel	---	100	383.32	100	1581.65
chr1	294297094	204438334	C	T	Homozygous	PIK3C2B	SNP	Novel	---	96.7	666.78	100	1636.06
chr1	295193116	204438643	G	T	Homozygous	PIK3C2B	SNP	Novel	---	100	1250.55	100	2805.15
chr1	233292906	204494595	T	A	Heterozygous	MDM4	SNP	Novel	---	19.7	11.61	None
chr1	233397501	204501383	C	T	Heterozygous	MDM4	SNP	Novel	---	49.5	157.89	55.4	632.74
chr1	233107004	204512100	T	C	Heterozygous	MDM4	SNP	Novel	---	33.3	21.76	38.9	189.52
chr1	233308692	204515863	C	T	Heterozygous	MDM4	SNP	Novel	---	48.9	186.81	47.8	482.27
chr1	233309998	204516025	A	G	Heterozygous	MDM4	SNP	Novel	---	50	80.32	52.1	309.38
chr1	231755461	204518842	C	A	Heterozygous	MDM4	SNP	Novel	---	42.6	53.12	51	228.63
chr1	272124432	206647742	A	G	Homozygous	IKBKE	SNP	Novel	---	100	483.29	100	1628.73
chr1	272138685	206647787	T	C	Heterozygous	IKBKE	SNP	Novel	---	58	111.82	50.4	212.67
chr1	271630168	206669465	C	T	Heterozygous	IKBKE	SNP	Novel	---	57.1	313.78	50.2	456.85
chr1	328491218	220789236	C	T	Homozygous	MARK1	SNP	Novel	---	100	396.1	100	2121.49
chr1	290300089	220825523	A	G	Homozygous	MARK1	SNP	Novel	---	100	595.41	100	1499.58
chr1	291787835	226570840	T	C	Homozygous	PARP1	SNP	Novel	---	86.1	1043.18	94.9	2664.81
chr1	289584606	236978992	0	TCTG	Heterozygous	MTR	INS	Novel	---	31.4	33.29	40.9	283.27
	291838975	236987553	A	0	Heterozygous	MTR	DEL	Novel	---	35.2	25.39	None
	290717217	236988593	0	T	Heterozygous	MTR	INS	Novel	---	40.5	29.37	None
chr1	293617632	237038008	T	A	Heterozygous	MTR	SNP	Novel	---	None		46.1	184.4
chr1	290668296	237048562	G	A	Heterozygous	MTR	SNP	Novel	---	45.5	46.21	36.9	138.27
chr1	291910267	237054569	A	G	Heterozygous	MTR	SNP	Novel	---	50.3	223.25	49.2	485.71
chr1	290647478	237057608	G	A	Heterozygous	MTR	SNP	Novel	---	49.7	224.47	52.9	618.11
chr1	291511143	237058744	C	A	Heterozygous	MTR	SNP	Novel	---	42.7	164.45	45	251.39
chr1	291516963	237058828	C	T	Heterozygous	MTR	SNP	Novel	---	65.9	394.26	61.2	756.55
chr2	241658901	24905927	G	C	Homozygous	NCOA1	SNP	Novel	---	100	504.26	100	2022.29
chr2	238117887	24929851	A	T	Heterozygous	NCOA1	SNP	Novel	---	45.9	94.08	51.8	270.95
chr2	236813210	24974945	T	G	Homozygous	NCOA1	SNP	Novel	---	100	1722.24	100	3195.16
chr2	227756646	25471169	C	0	Heterozygous	DNMT3A	DEL	Novel	---	38.9	123.78	51.9	493.74
chr2	222658180	29416572	T	C	Homozygous	ALK	SNP	Novel	---	100	1443.44	100	2986.49
chr2	223532289	29455267	A	G	Heterozygous	ALK	SNP	Novel	---	49.5	154.33	48.9	385.87
chr2	223347388	29543663	T	C	Homozygous	ALK	SNP	Novel	---	100	910.47	100	1775.64
chr2	222439364	29917940	C	G	Homozygous	ALK	SNP	Novel	---	100	493.55	100	1489.23
chr2	222575486	29940529	A	T	Homozygous	ALK	SNP	Novel	---	100	331.51	100	1217.83
chr2	222422859	30143499	G	C	Homozygous	ALK	SNP	Novel	---	100	1035.88	100	2160.26
chr2	230687200	42396722	A	G	Heterozygous	EML4	SNP	Novel	---	35	18.75	50	49.46
chr2	231130507	42510018	A	G	Homozygous	EML4	SNP	Novel	---	100	1588.19	100	3142.83
chr2	228147507	42515388	A	G	Homozygous	EML4	SNP	Novel	---	100	415.86	100	1987.86
chr2	228148641	42515437	A	G	Heterozygous	EML4	SNP	Novel	---	43.6	64.14	52.3	424.45
chr2	227784576	42530331	C	A	Heterozygous	EML4	SNP	Novel	---	60.8	191.54	56.4	458.05
chr2	229606520	42556022	A	T	Heterozygous	EML4	SNP	Novel	---	50.1	566.75	52.8	646.94
chr2	236223903	48023115	T	C	Heterozygous	MSH6	SNP	Novel	---	57.9	343.76	51.2	606.21
chr2	257735044	48025764	C	T	Heterozygous	MSH6	SNP	Novel	---	50	54.71	50.7	208.68
chr2	236905420	48032874	CTAT	0	Heterozygous	MSH6	DEL	Novel	---	36.4	45.24	45.5	214.21
chr2	236905420	48032937	T	C	Heterozygous	MSH6	SNP	Novel	---	50	108.63	49.5	269.29
chr2	241839100	48033272	TTTTTGTTTTAATTCCT	0	Heterozygous	MSH6	DEL	Novel	---	47.8	50	57.7	50
chr2	273529969	61749690	C	T	Homozygous	XPO1	SNP	Novel	---	None		100	614.59
chr2	273529969	61749716	C	T	Homozygous	XPO1	SNP	Novel	---	None		100	595.41
chr2	298949956	85361101	T	G	Heterozygous	TCF7L1	SNP	Novel	---	None		58.3	110.08
chr2	223745817	100218080	G	A	Heterozygous	AFF3	SNP	Novel	---	56.9	406.19	46.6	246.95
chr2	224395033	100288931	G	A	Homozygous	AFF3	SNP	Novel	---	100	387.35	100	1075.16
chr2	224007475	100343557	C	T	Homozygous	AFF3	SNP	Novel	---	100	679.07	100	2119.22
chr2	239064384	113999534	G	C	Heterozygous	PAX8	SNP	Novel	---	47	305.33	49	540.14
chr2	239086549	113999736	G	T	Heterozygous	PAX8	SNP	Novel	---	47.6	35.7	50.6	133.96
chr2	270953646	141032088	C	T	Heterozygous	LRP1B	SNP	Novel	---	55.3	164.69	54	439.5
chr2	271996862	141253408	T	C	Heterozygous	LRP1B	SNP	Novel	---	40	40.5	43.8	182.78
chr2	269960447	141260668	A	G	Heterozygous	LRP1B	SNP	Novel	---	50.8	269.43	51.6	588.28
chr2	271224600	141274576	T	C	Homozygous	LRP1B	SNP	Novel	---	97.6	303.67	100	742.8
chr2	270214560	141283603	T	G	Homozygous	LRP1B	SNP	Novel	---	93.9	445.17	100	1999.24
chr2	270024953	141299317	A	G	Heterozygous	LRP1B	SNP	Novel	---	38	42.5	54.1	156.71
chr2	270361971	141473505	A	T	Homozygous	LRP1B	SNP	Novel	---	100	437.9	100	1711.53
chr2	269549550	141474402	0	A	Heterozygous	LRP1B	INS	Novel	---	None		68.2	51.27
chr2	272055426	141528592	T	C	Homozygous	LRP1B	SNP	Novel	---	100	772.43	100	3117.67
chr2	271073774	141533662	T	C	Homozygous	LRP1B	SNP	Novel	---	None		100	917.47
chr2	270097980	141571329	T	C	Homozygous	LRP1B	SNP	Novel	---	100	506.06	100	1172.32
chr2	272704125	141747249	A	T	Heterozygous	LRP1B	SNP	Novel	---	46.8	83.66	51.2	200.44
chr2	272704125	141747293	T	C	Heterozygous	LRP1B	SNP	Novel	---	47.8	122.78	52.9	259.69
chr2	271816452	141751592	G	A	Heterozygous	LRP1B	SNP	Novel	---	54.4	166.92	52.4	402.49
chr2	270828722	141771058	T	A	Heterozygous	LRP1B	SNP	Novel	---	46.9	106.88	45.2	325.06
chr2	270934637	141773397	C	A	Heterozygous	LRP1B	SNP	Novel	---	37.9	100.53	52.9	489.37
chr2	270963172	141945949	C	T	Homozygous	LRP1B	SNP	Novel	---	100	1011.27	100	2759.78
chr2	272569662	142567910	T	C	Heterozygous	LRP1B	SNP	Novel	---	42.9	35.78	42.9	75.21
chr2	271358429	142888376	G	C	Homozygous	LRP1B	SNP	Novel	---	100	359.1	100	825.31
chr2	273150923	198257795	T	C	Heterozygous	SF3B1	SNP	Novel	---	54.3	233.68	50.6	586.21
chr2	273228059	198265173	T	A	Heterozygous	SF3B1	SNP	Novel	---	30.8	25.38	48.1	236.92
chr2	273894474	198265526	A	G	Heterozygous	SF3B1	SNP	Novel	---	40.7	31.41	46.7	241.31
chr2	272738338	198267770	0	AA	Heterozygous	SF3B1	INS	Novel	---	46.7	55.16	49.5	278.8
chr2	273461017	198283305	T	C	Heterozygous	SF3B1	SNP	Novel	---	54.2	93.45	49.3	205.13
chr2	229615654	212251864	T	C	Heterozygous	ERBB4	SNP	Novel	---	60.9	432.54	53	546.68
chr2	280699501	216232556	C	T	Heterozygous	FN1	SNP	Novel	---	50.9	88.88	51.9	340.32
chr2	277895199	216235089	C	T	Homozygous	FN1	SNP	Novel	---	100	405.71	100	915.22
chr2	279947219	216249587	C	T	Homozygous	FN1	SNP	Novel	---	100	359.1	100	1875.05
chr2	279095618	216253039	G	C	Homozygous	FN1	SNP	Novel	---	100	372.98	100	1011.75
chr2	278004977	216272819	C	G	Homozygous	FN1	SNP	Novel	---	100	1763.29	100	3150.48
chr2	278014888	216272900	T	G	Homozygous	FN1	SNP	Novel	---	100	635.62	100	1656.2
chr2	280795457	216283976	T	C	Heterozygous	FN1	SNP	Novel	---	48.1	110.9	44.7	295.56
chr2	279893800	216292880	C	G	Heterozygous	FN1	SNP	Novel		58.8	120.59	None
chr2	280221803	216298084	G	A	Homozygous	FN1	SNP	Novel	---	100	425.11	100	1779.37
chr2	279468539	216300482	T	A	Homozygous	FN1	SNP	Novel	---	100	447.18	100	578.46
chr2	261131852	219545309	T	C	Heterozygous	STK36	SNP	Novel	---	44	113.89	45.7	278.37
chr2	238667783	219555262	G	A	Heterozygous	STK36	SNP	Novel	---	56.2	192.07	54.2	502.82
chr2	240832073	219562675	G	A	Heterozygous	STK36	SNP	Novel	---	57.5	303.24	52.3	624.98
chr2	235285458	223161624	A	G	Heterozygous	PAX3	SNP	Novel	---	50	50.09	36.1	50.24
chr3	295307439	3192524	0	TAAC	Homozygous	CRBN	INS	Novel	---	91.4	361.83	96.7	1732.61
chr3	293809138	3197871	T	C	Homozygous	CRBN	SNP	Novel	---	100	575.85	100	1546.38
chr3	294837322	3215954	A	G	Homozygous	CRBN	SNP	Novel	---	100	359.1	97.6	1262.63
chr3	228280083	10088223	T	G	Heterozygous	FANCD2	SNP	Novel	---	34.1	191.66	39.8	305.68
chr3	228280083	10088239	G	A	Heterozygous	FANCD2	SNP	Novel	---	33.9	188.29	42.2	357.86
chr3	228280083	10088242	G	A	Heterozygous	FANCD2	SNP	Novel	---	33.9	188.29	42.4	365.33
chr3	228280083	10088266	G	T	Heterozygous	FANCD2	SNP	Novel	---	35.2	211.65	41	332.04
chr3	228282140	10088299	C	T	Heterozygous	FANCD2	SNP	Novel	---	26.6	79.17	31.6	149.85
chr3	228282140	10088308	T	C	Heterozygous	FANCD2	SNP	Novel	---	27.6	92.62	29.8	121.56
chr3	241197219	14187449	G	T	Homozygous	XPC	SNP	Novel	---	100	292.65	100	651.12
chr3	238403967	14188762	G	C	Heterozygous	XPC	SNP	Novel	---	48.7	162	41	141.85
chr3	240326122	14190237	T	G	Homozygous	XPC	SNP	Novel	---	100	546.86	100	1182.91
chr3	239508301	14190268	G	C	Heterozygous	XPC	SNP	Novel	---	57.1	106.52	51	163.98
chr3	241439744	14193818	C	A	Heterozygous	XPC	SNP	Novel	---	40.4	47.11	55.9	277.2
chr3	241450232	14193889	C	T	Heterozygous	XPC	SNP	Novel	---	37.5	85.48	56.8	647.09
chr3	239617538	14197987	A	T	Homozygous	XPC	SNP	Novel	---	100	801.34	100	2999.25
chr3	240935006	14211865	C	A	Heterozygous	XPC	SNP	Novel	---	40	48.02	50.7	421.97
chr3	233127617	37053568	A	G	Heterozygous	MLH1	SNP	Novel	---	60.7	382.37	56.9	712.86
chr3	234336499	37083740	A	G	Heterozygous	MLH1	SNP	Novel	---	60.6	85.39	50.2	296.32
chr3	234115582	37512646	TG	CC	Heterozygous	ITGA9	MNP	Novel	---	41.9	47.25	46.3	195.79
chr3	232802474	37574951	G	A	Homozygous	ITGA9	SNP	Novel	---	100	1381.53	100	3195.21
chr3	233753022	37778481	G	C	Heterozygous	ITGA9	SNP	Novel	---	44.4	77.17	55.3	355.27
chr3	280485800	46480958	C	G	Homozygous	LTF	SNP	Novel	---	100	271.36	100	519.08
chr3	280590363	46484898	T	G	Homozygous	LTF	SNP	Novel	---	100	992.9	100	2451.32
chr3	280568621	46501284	0	CTT	Homozygous	LTF	INS	Novel	---	100	1270.02	100	3178.49
chr3	264194321	47125385	G	A	Heterozygous	SETD2	SNP	Novel	---	51.1	147.21	54.1	633.08
chr3	239168699	47162661	A	G	Heterozygous	SETD2	SNP	Novel	---	52.9	152.88	48.4	337.76
chr3	236097291	52584715	A	G	Homozygous	PBRM1	SNP	Novel	---	100	716.5	100	2929.54
chr3	236097291	52584787	T	C	Homozygous	PBRM1	SNP	Novel	---	100	909.22	100	3147.77
chr3	237327379	52610651	T	A	Homozygous	PBRM1	SNP	Novel	---	100	677.2	100	1484.08
chr3	239414678	52643307	A	G	Homozygous	PBRM1	SNP	Novel	---	97.5	583.84	100	1573.94
chr3	239471359	52643685	T	C	Homozygous	PBRM1	SNP	Novel	---	100	1819.68	100	3203.25
chr3	237114548	52676065	C	T	Homozygous	PBRM1	SNP	Novel	---	100	175.78	100	387.3
chr3	240593833	52692359	C	G	Homozygous	PBRM1	SNP	Novel	---	None		100	369.5
chr3	312186942	65607637	A	G	Homozygous	MAGI1	SNP	Novel	---	100	172.16	100	677.53
chr3	232176106	69998162	G	T	Heterozygous	MITF	SNP	Novel	---	67.9	92.6	57.4	199.08
chr3	227636588	128200806	G	A	Heterozygous	GATA2	SNP	Novel	---	50	69.31	40.6	61.07
chr3	227455083	128202753	G	A	Heterozygous	GATA2	SNP	Novel	---	41.1	70.53	37.8	101.58
chr3	227460306	128202760	G	C	Heterozygous	GATA2	SNP	Novel	---	25.8	23.05	None
chr3	227188884	128205860	G	C	Heterozygous	GATA2	SNP	Novel	---	30	13.9	53.7	79.75
chr3	271689328	134514579	T	C	Homozygous	EPHB1	SNP	Novel	---	100	172.16	98.2	420.48
chr3	270063110	134898742	C	T	Heterozygous	EPHB1	SNP	Novel	---	43.8	41.11	51.5	257.48
chr3	294168910	138461381	A	0	Heterozygous	PIK3CB	DEL	Novel	---	41.4	10.15	None
chr3	282986707	142168331	C	T	Heterozygous	ATR	SNP	Novel	---	46.7	118.71	49.3	396.07
chr3	283060597	142222284	A	G	Heterozygous	ATR	SNP	Novel	---	51	299.76	52.4	639.2
chr3	282615988	142266778	A	T	Heterozygous	ATR	SNP	Novel	---	22.3	12.56	None
chr3	284374831	142272314	G	A	Heterozygous	ATR	SNP	Novel	---	23.1	11.84	25.7	30.26
chr3	284379455	142277536	A	G	Heterozygous	ATR	SNP	Novel	---	42.9	125.75	49.7	453.14
chr3	284380659	142277575	A	T	Heterozygous	ATR	SNP	Novel	---	None		20.5	11.73
chr3	283776005	142281612	A	G	Heterozygous	ATR	SNP	Novel	---	53	393.48	45.5	444.52
chr3	282896541	142287047	T	A	Heterozygous	ATR	SNP	Novel	---	32.7	28.93	50	164.83
chr3	235942028	178921552	A	G	Heterozygous	PIK3CA	SNP	Novel	---	43.2	51.61	52.6	289.98
chr3	224044937	187446211	C	T	Heterozygous	BCL6	SNP	Novel	---	51.2	197.48	48.1	336.25
chr3	225160732	187447032	G	A	Heterozygous	BCL6	SNP	Novel	---	49.3	197.15	46.3	306.47
chr3	231379709	188590446	A	G	Homozygous	LPP	SNP	Novel	---	100	220.86	100	1066.39
chr3	300730821	195594805	A	G	Homozygous	TNK2	SNP	Novel	---	100	537.4	100	859.76
chr3	300731148	195594950	G	A	Homozygous	TNK2	SNP	Novel	---	100	245.79	100	651.12
chr4	229023268	1803307	T	C	Heterozygous	FGFR3	SNP	Novel	---	51.6	56.77	51.4	116.09
chr4	227442524	1803704	T	C	Heterozygous	FGFR3	SNP	Novel	---	45.1	98.34	48.5	223.9
chr4	227443116	1803824	C	G	Heterozygous	FGFR3	SNP	Novel	---	47.1	94.7	46.5	157.55
chr4	227627830	1807894	G	A	Homozygous	FGFR3	SNP	Novel	---	None		100	452.38
chr4	227608571	1808286	G	A	Heterozygous	FGFR3	SNP	Novel	---	23.5	15.57	23.9	19.61
chr4	329689140	1808704	C	T	Heterozygous	FGFR3	SNP	Novel	---	None		27.6	14.09
chr4	235351598	55141050	A	G	Homozygous	PDGFRA	SNP	Novel	---	100	460.94	100	2058.99
chr4	236734860	55151958	0	A	Homozygous	PDGFRA	INS	Novel	---	100	369.5	100	1604.55
chr4	235742125	55161254	C	T	Homozygous	PDGFRA	SNP	Novel	---	100	715.95	100	1960.89
chr4	235772241	55161391	T	C	Homozygous	PDGFRA	SNP	Novel	---	100	659.56	100	2190.17
chr4	233452214	55598202	G	T	Heterozygous	KIT	SNP	Novel	---	None		58.4	163.92
chr4	326771844	55599436	T	C	Homozygous	KIT	SNP	Novel	---	100	519.04	100	1480
chr4	231409323	55948108	A	G	Homozygous	KDR	SNP	Novel	---	98.5	1043.65	100	2645.17
chr4	234384237	55980239	C	T	Homozygous	KDR	SNP	Novel	---	100	459.99	100	1933.53
chr4	233746178	55991461	C	A	Heterozygous	KDR	SNP	Novel	---	53.3	135.13	39.3	118.54
chr4	294449085	62598689	C	T	Heterozygous	LPHN3	SNP	Novel	---	44.3	186.76	57	788.21
chr4	294970276	62775483	G	A	Heterozygous	LPHN3	SNP	Novel	---	43.8	58.03	29.5	46.31
chr4	294369059	62800554	G	A	Heterozygous	LPHN3	SNP	Novel	---	53.2	374.38	49.4	537.73
chr4	294388921	62800728	T	C	Heterozygous	LPHN3	SNP	Novel	---	50.2	334.71	47.5	498.17
chr4	294430352	62845388	G	C	Homozygous	LPHN3	SNP	Novel	---	99	757.87	100	2611.12
chr4	294430352	62845490	A	G	Heterozygous	LPHN3	SNP	Novel	---	37.2	36.01	44.8	151.06
chr4	224101720	88029482	C	G	Heterozygous	AFF1	SNP	Novel	---	None		55.7	285.55
chr4	225188467	88052219	T	C	Homozygous	AFF1	SNP	Novel	---	100	970.97	100	2653.66
chr4	223664505	88053085	C	T	Homozygous	AFF1	SNP	Novel	---	100	395.47	100	2269.59
chr4	293368255	103514658	T	C	Heterozygous	NFKB1	SNP	Novel	---	None		53.7	239.28
chr5	294538491	230980	A	G	Heterozygous	SDHA	SNP	Novel	---	51.9	249.28	50.9	438.92
chr5	290552761	7870973	A	G	Homozygous	MTRR	SNP	Novel	---	98.4	978.96	100	3151.33
chr5	293603325	7878179	C	T	Heterozygous	MTRR	SNP	Novel	---	50	106.48	47.1	302.33
chr5	292380461	7897319	G	A	Heterozygous	MTRR	SNP	Novel	---	38.6	57.92	52.6	287.45
chr5	273276935	35861068	T	C	Homozygous	IL7R	SNP	Novel	---	100	529.5	100	1639.01
chr5	273054234	35871190	G	A	Homozygous	IL7R	SNP	Novel	---	100	565.67	100	1592.48
chr5	273070820	35871273	C	T	Heterozygous	IL7R	SNP	Novel	---	52.3	184.93	49	360.12
chr5	274642953	35876274	A	G	Heterozygous	IL7R	SNP	Novel	---	43.1	199.44	49	540.24
chr5	274618756	35876630	A	G	Heterozygous	IL7R	SNP	Novel	---	41.4	103.81	50.5	558.38
chr5	231796369	38486065	C	T	Heterozygous	LIFR	SNP	Novel	---	45.3	112.37	49	479.62
chr5	234711171	38490271	A	G	Heterozygous	LIFR	SNP	Novel	---	65.7	291.77	60.6	545.62
chr5	232206013	38504303	A	T	Heterozygous	LIFR	SNP	Novel	---	34.5	22.84	52.4	141.22
chr5	232964706	38528951	AC	0	Heterozygous	LIFR	DEL	Novel	---	None		42.7	225.31
chr5	241012843	67522722	C	T	Heterozygous	PIK3R1	SNP	Novel	---	67.1	240.16	57.3	619.07
chr5	236354637	67569746	G	A	Heterozygous	PIK3R1	SNP	Novel	---	44.4	249.7	48.2	518.97
chr5	224047523	112162854	T	C	Heterozygous	APC	SNP	Novel	---	41.8	203.93	45.3	434.86
chr5	222847417	112175769	G	A	Heterozygous	APC	SNP	Novel	---	46.5	93.76	54.9	680.05
chr5	224544591	112176325	G	A	Heterozygous	APC	SNP	Novel	---	41.7	143.6	53.8	683.72
chr5	224579341	112176559	T	G	Heterozygous	APC	SNP	Novel	---	43.6	47.87	53	253.53
chr5	222840073	112177171	G	A	Heterozygous	APC	SNP	Novel	---	34.6	21.53	41.7	99
chr5	236352716	131892979	G	A	Homozygous	RAD50	SNP	Novel	---	100	835.28	100	2485.53
chr5	226688060	149433596	TG	GA	Homozygous	CSF1R	MNP	Novel	---	None		100	315.36
chr5	226281759	149457678	G	A	Homozygous	CSF1R	SNP	Novel	---	100	611.55	100	1314.25
chr5	225397029	149460553	A	G	Homozygous	CSF1R	SNP	Novel	---	100	1432.03	100	3177.06
chr5	239135386	149495253	T	C	Homozygous	PDGFRB	SNP	Novel	---	None		94.3	235.92
chr5	239135386	149495287	G	C	Homozygous	PDGFRB	SNP	Novel	---	None		89.2	217.89
chr5	239111517	149495395	T	C	Heterozygous	PDGFRB	SNP	Novel	---	26.8	15.77	35.9	44.96
chr5	240137361	149497177	T	C	Heterozygous	PDGFRB	SNP	Novel	---	48.4	127.47	46.5	305.55
chr5	240139636	149497228	G	A	Heterozygous	PDGFRB	SNP	Novel	---	50.5	283.88	52	629.1
chr5	240536427	149509270	A	G	Heterozygous	PDGFRB	SNP	Novel	---	59.2	173.35	43.7	174.04
chr5	270013737	176517461	T	G	Heterozygous	FGFR4	SNP	Novel	---	44.3	216.38	49.6	383.58
chr5	270172444	176517797	C	T	Homozygous	FGFR4	SNP	Novel	---	98.4	1868.46	100	3168.85
chr5	272012489	176518784	C	T	Homozygous	FGFR4	SNP	Novel	---	100	292.65	100	963.31
chr5	269926378	176520243	G	A	Heterozygous	FGFR4	SNP	Novel	---	57.1	51.24	50	111.66
chr5	271304540	176520542	C	T	Heterozygous	FGFR4	SNP	Novel	---	54.5	145.2	49.6	198.95
chr5	270157963	176522728	C	T	Heterozygous	FGFR4	SNP	Novel	---	52.5	430.21	45.8	451.06
chr5	269959691	176523562	C	A	Homozygous	FGFR4	SNP	Novel	---	None		98.9	730.05
chr5	269959691	176523597	A	G	Heterozygous	FGFR4	SNP	Novel	---	None		48.4	132.83
chr5	239856763	176721198	T	C	Homozygous	NSD1	SNP	Novel	---	100	521.92	100	1809.5
chr5	239900679	176721272	G	C	Heterozygous	NSD1	SNP	Novel	---	48.6	104.47	48.2	218.87
chr5	272479307	180030313	C	A	Heterozygous	FLT4	SNP	Novel	---	48.4	173.33	49.3	205.13
chr5	271833181	180046344	G	C	Homozygous	FLT4	SNP	Novel	---	100	669.02	100	1087.48
chr5	272200093	180047863	C	G	Homozygous	FLT4	SNP	Novel	---	97.1	494.86	100	828.98
chr5	271140763	180051003	T	C	Heterozygous	FLT4	SNP	Novel	---	46.5	143.16	47.7	362.63
chr6	237826280	31132649	A	C	Homozygous	POU5F1	SNP	Novel	---	100	227.85	100	443.42
chr6	237537864	31138107	G	A	Homozygous	POU5F1	SNP	Novel	---	None		100	163.18
chr6	237538795	31138377	C	T	Homozygous	POU5F1	SNP	Novel	---	100	199.13	98.1	392.91
chr6	290125061	32163274	G	A	Heterozygous	NOTCH4	SNP	Novel	---	49	140.85	46.7	223.77
chr6	292645477	32163799	T	C	Heterozygous	NOTCH4	SNP	Novel	---	57.4	146.06	40.8	93.2
chr6	292668983	32166380	C	G	Heterozygous	NOTCH4	SNP	Novel	---	None		29.4	76.72
chr6	290455147	32168771	G	T	Heterozygous	NOTCH4	SNP	Novel	---	54.2	134.61	58.3	357.68
chr6	291436248	32172065	T	G	Homozygous	NOTCH4	SNP	Novel	---	100	1003.8	100	3152.92
chr6	289763646	32183175	G	A	Heterozygous	NOTCH4	SNP	Novel	---	None		51.9	279.71
chr6	289786277	32184705	G	A	Homozygous	NOTCH4	SNP	Novel	---	100	477.74	100	689.51
chr6	293009476	32188297	G	C	Heterozygous	NOTCH4	SNP	Novel	---	49	387.19	46.8	458.84
chr6	293009476	32188383	T	C	Homozygous	NOTCH4	SNP	Novel	---	100	956.92	100	1867.13
chr6	290802552	32188603	C	T	Heterozygous	NOTCH4	SNP	Novel	---	56.8	239	48	347.5
chr6	290802552	32188640	T	C	Heterozygous	NOTCH4	SNP	Novel	---	57.7	234.59	47.5	334.93
chr6	290802552	32188642	T	C	Heterozygous	NOTCH4	SNP	Novel	---	58	239.73	47.5	334.93
chr6	290062379	32189032	T	C	Heterozygous	NOTCH4	SNP	Novel	---	44.4	113.67	45.2	307.66
chr6	291664931	32190390	T	G	Homozygous	NOTCH4	SNP	Novel	---	100	1015.06	100	2394.32
chr6	291664931	32190406	A	G	Homozygous	NOTCH4	SNP	Novel	---	100	1017.2	100	2438.99
chr6	292388317	32191658	AGC	0	Homozygous	NOTCH4	DEL	Novel	---	None		90.5	258.83
chr6	292388317	32191730	G	A	Heterozygous	NOTCH4	SNP	Novel	---	None		83	230.15
chr6	273246947	33288271	A	G	Heterozygous	DAXX	SNP	Novel	---	44.4	139.75	49.6	352.76
chr6	228602982	44220076	T	C	Heterozygous	HSP90AB1	SNP	Novel	---	57.7	167.49	49.4	499.12
chr6	270535909	51484250	G	0	Heterozygous	PKHD1	DEL	Novel	---	55.9	198.8	44.7	267.97
chr6	270998513	51503616	C	A	Heterozygous	PKHD1	SNP	Novel	---	None		24.4	13.34
chr6	271078663	51524403	G	A	Heterozygous	PKHD1	SNP	Novel	---	44.1	122.28	49.1	475.37
chr6	271898868	51695647	A	T	Heterozygous	PKHD1	SNP	Novel	---	44.5	152.1	52.6	503.49
chr6	271521218	51720838	T	C	Heterozygous	PKHD1	SNP	Novel	---	51	82.67	51.7	373.62
chr6	271521218	51720872	A	G	Heterozygous	PKHD1	SNP	Novel	---	51	85.39	52.3	383.1
chr6	272215074	51732628	G	A	Heterozygous	PKHD1	SNP	Novel	---	30.6	31.95	20.1	15.13
chr6	272232188	51732807	C	T	Heterozygous	PKHD1	SNP	Novel	---	50.6	137.12	50.8	591.65
chr6	269753164	51735451	A	0	Heterozygous	PKHD1	DEL	Novel	---	23.1	10.46	None
chr6	271400962	51875250	A	C	Homozygous	PKHD1	SNP	Novel	---	97.5	1186.88	100	2936.94
chr6	271948789	51890823	G	A	Homozygous	PKHD1	SNP	Novel	---	100	1009.51	100	1603.3
chr6	270088513	51891011	T	C	Homozygous	PKHD1	SNP	Novel	---	100	532.35	100	2034.98
chr6	270366671	51914956	G	A	Homozygous	PKHD1	SNP	Novel	---	100	849.5	100	2000.28
chr6	270979447	51924774	A	G	Homozygous	PKHD1	SNP	Novel	---	100	1468.93	100	3168.79
chr6	279479868	52878637	T	C	Heterozygous	ICK	SNP	Novel	---	47.5	83.14	None
chr6	289175087	56373536	C	T	Heterozygous	DST	SNP	Novel	---	53.5	250.25	52.3	634.2
chr6	286587073	56374754	C	A	Homozygous	DST	SNP	Novel	---	100	697.26	100	1649.5
chr6	287495943	56394173	T	C	Homozygous	DST	SNP	Novel	---	None		100	312.65
chr6	285871715	56417282	C	T	Homozygous	DST	SNP	Novel	---	100	679.07	100	2310.65
chr6	288131384	56417545	T	C	Homozygous	DST	SNP	Novel	---	100	271.37	100	1274.06
chr6	286644168	56425284	A	G	Heterozygous	DST	SNP	Novel	---	45.7	48.95	46.7	136.79
chr6	285860264	56437902	C	T	Heterozygous	DST	SNP	Novel	---	42.6	72.83	37.3	114.22
chr6	286392707	56463410	T	C	Heterozygous	DST	SNP	Novel	---	50.6	126.8	42.9	299.05
chr6	286957052	56476262	T	C	Heterozygous	DST	SNP	Novel	---	52.1	125.11	45.5	225.53
chr6	288254810	56482801	C	G	Heterozygous	DST	SNP	Novel	---	49.5	137.98	46.1	395.34
chr6	288316383	56484758	C	T	Heterozygous	DST	SNP	Novel	---	60	87.63	52.5	300.54
chr6	287169659	56489412	C	T	Heterozygous	DST	SNP	Novel	---	48.4	133.55	46	332.14
chr6	288650843	56507135	T	C	Heterozygous	DST	SNP	Novel	---	41.5	65.37	43.4	251.01
chr6	281428145	69666684	A	G	Heterozygous	BAI3	SNP	Novel	---	67.6	117.76	50.3	221.18
chr6	284094978	69772809	T	C	Heterozygous	BAI3	SNP	Novel	---	55	154.62	56.3	475.37
chr6	284094978	69772817	C	G	Heterozygous	BAI3	SNP	Novel	---	43.6	86.16	43.3	242.26
chr6	285673634	70064117	C	T	Heterozygous	BAI3	SNP	Novel	---	50	76.63	None
chr6	285673634	70064187	G	A	Heterozygous	BAI3	SNP	Novel	---	50	66.78	50.5	318.22
chr6	284276577	70071173	G	A	Heterozygous	BAI3	SNP	Novel	---	57	193.12	51.2	319.71
chr6	294983156	91263319	A	G	Heterozygous	MAP3K7	SNP	Novel	---	22.8	11.61	100	255.99
chr6	270969962	93964319	C	T	Homozygous	EPHA7	SNP	Novel	---	98.9	675.79	98.4	1376.71
chr6	270121094	93967851	C	T	Homozygous	EPHA7	SNP	Novel	---	100	331.7	100	735.84
chr6	271201209	93982124	A	G	Homozygous	EPHA7	SNP	Novel	---	100	586.39	100	1574.33
chr6	241734255	117622184	G	C	Homozygous	ROS1	SNP	Novel	---	100	266.35	100	611.57
chr6	241734255	117622188	T	G	Homozygous	ROS1	SNP	Novel	---	100	266.32	100	643.29
chr6	241734255	117622233	C	T	Homozygous	ROS1	SNP	Novel	---	100	283.59	98.8	627.16
chr6	262646118	117631431	T	G	Homozygous	ROS1	SNP	Novel	---	100	236.31	100	689.51
chr6	242305483	117639419	T	C	Homozygous	ROS1	SNP	Novel	---	98.7	579.52	100	1355.84
chr6	262204318	117683821	G	A	Homozygous	ROS1	SNP	Novel	---	None		100	1126.27
chr6	240985825	117686943	A	T	Heterozygous	ROS1	SNP	Novel	---	77.3	186.46	88.2	532.38
chr6	262174235	117724462	C	A	Homozygous	ROS1	SNP	Novel	---	100	435.6	100	1367.88
chr6	262174235	117724499	A	C	Homozygous	ROS1	SNP	Novel	---	100	435.78	100	1324.55
chr6	239081306	117725448	T	G	Homozygous	ROS1	SNP	Novel	---	100	227.74	100	707.08
chr6	239110577	117725578	T	A	Homozygous	ROS1	SNP	Novel	---	100	472.66	100	1563.06
chr6	294646266	134494548	C	T	Homozygous	SGK1	SNP	Novel	---	100	238.23	100	963.94
chr6	264859916	138197331	A	C	Homozygous	TNFAIP3	SNP	Novel	---	100	426.38	100	875.88
chr6	272090110	152129077	T	C	Homozygous	ESR1	SNP	Novel	---	100	184.08	100	351.3
chr6	270181083	152201875	T	C	Homozygous	ESR1	SNP	Novel	---	100	381.11	100	716.44
chr6	269919979	152265522	G	C	Homozygous	ESR1	SNP	Novel	---	100	908.21	100	1775.18
chr6	305017555	152443744	G	T	Homozygous	SYNE1	SNP	Novel	---	100	315.36	98.4	930.78
chr6	300141127	152464839	A	G	Homozygous	SYNE1	SNP	Novel	---	98.6	523.94	97.8	1029.88
chr6	303178379	152540278	A	C	Homozygous	SYNE1	SNP	Novel	---	95.8	665.82	97.1	1770.82
chr6	303837026	152647681	A	T	Homozygous	SYNE1	SNP	Novel	---	98.2	414.31	98.5	1043.06
chr6	305414115	152652034	A	T	Homozygous	SYNE1	SNP	Novel	---	100	491.26	100	1403.08
chr6	304425230	152658142	T	C	Homozygous	SYNE1	SNP	Novel	---	100	189.2	100	1017.08
chr6	304425230	152658191	T	C	Homozygous	SYNE1	SNP	Novel	---	96.3	197.25	100	1113.05
chr6	305185762	152665261	C	A	Homozygous	SYNE1	SNP	Hotspot	COSM42924	100	483.6	100	746.4
chr6	302426491	152675854	A	G	Homozygous	SYNE1	SNP	Novel	---	100	539.94	100	1562.69
chr6	302836932	152683413	G	T	Homozygous	SYNE1	SNP	Novel	---	100	423.5	100	1035.88
chr6	300211626	152690559	G	A	Homozygous	SYNE1	SNP	Novel	---	None		100	659.56
chr6	300507683	152712730	G	A	Heterozygous	SYNE1	SNP	Novel	---	58.3	54.45	100	699.88
chr6	271938809	160445693	C	T	Homozygous	IGF2R	SNP	Novel	---	96.7	647.49	100	2070.64
chr6	272024217	160505199	C	G	Homozygous	IGF2R	SNP	Novel	---	100	380.28	100	923.08
chr6	237834866	166952264	G	A	Homozygous	RPS6KA2	SNP	Novel	---	100	396.1	100	887.92
chr6	260331512	167271711	T	C	Homozygous	RPS6KA2	SNP	Novel	---	100	803.25	100	2327.06
chr6	260331512	167271716	T	C	Homozygous	RPS6KA2	SNP	Novel	---	100	846.62	100	2398.75
chr7	225218200	2946461	T	C	Heterozygous	CARD11	SNP	Novel	---	68.4	244.33	60.6	246.25
chr7	223186865	2952886	C	T	Heterozygous	CARD11	SNP	Novel	---	31.8	63.28	34.4	127.45
chr7	223242236	2962753	G	A	Homozygous	CARD11	SNP	Novel	---	100	1093.07	100	2736.17
chr7	222856780	2966445	T	G	Homozygous	CARD11	SNP	Novel	---	100	697.33	100	1479.03
chr7	225191933	2976767	G	A	Heterozygous	CARD11	SNP	Novel	---	34.6	136.55	36	227.56
chr7	240559019	6026775	T	C	Homozygous	PMS2	SNP	Novel	---	95.7	334.74	100	1647.36
chr7	240504125	6026865	T	C	Heterozygous	PMS2	SNP	Novel	---	34.3	41.55	33.6	71.33
chr7	235343819	6036980	G	C	Homozygous	PMS2	SNP	Novel	---	95.3	745.38	100	2562.53
chr7	231656746	13978809	T	C	Heterozygous	ETV1	SNP	Novel	---	64.1	379.68	67.8	1199.65
chr7	233019725	14017007	CC	TG	Heterozygous	ETV1	MNP	Novel	---	None		33.1	75.51
chr7	229051666	14025766	T	A	Heterozygous	ETV1	SNP	Novel	---	25.2	29.02	23.3	44.91
chr7	228275541	50467767	C	A	Heterozygous	IKZF1	SNP	Novel	---	66	273.83	72.4	576.45
chr7	230195609	55228053	A	T	Homozygous	EGFR	SNP	Novel	---	100	3140.45	100	3172.03
chr7	228741519	55229255	G	A	Homozygous	EGFR	SNP	Novel	---	95.2	2716.12	86.8	2147.55
chr7	232978808	55249063	G	A	Homozygous	EGFR	SNP	Novel	---	100	3195.25	100	3203.25
chr7	228941652	55266417	T	C	Homozygous	EGFR	SNP	Novel	---	100	3103.57	100	3139.4
chr7	241382681	66453460	G	A	Heterozygous	SBDS	SNP	Novel	---	36.6	69.14	36.9	207.17
chr7	222725328	91630620	G	T	Heterozygous	AKAP9	SNP	Novel	---	None		22.4	27.64
chr7	222660555	91632306	C	T	Homozygous	AKAP9	SNP	Novel	---	100	2139.49	100	3168.83
chr7	222270072	91641928	A	G	Heterozygous	AKAP9	SNP	Novel	---	32	74.7	34	190.59
chr7	222540515	91667692	T	G	Heterozygous	AKAP9	SNP	Novel	---	44.2	53.45	38.4	125.42
chr7	223209775	91700153	C	A	Heterozygous	AKAP9	SNP	Novel	---	None		25.7	25.12
chr7	224052491	91712698	A	G	Heterozygous	AKAP9	SNP	Novel	---	28.3	51.86	30.9	137.06
chr7	224318535	91713972	C	T	Heterozygous	AKAP9	SNP	Novel	---	30.1	34.1	32.8	127.08
chr7	222353493	91714911	C	T	Homozygous	AKAP9	SNP	Novel	---	100	1813.28	100	3153.32
chr7	222611830	91715662	C	T	Heterozygous	AKAP9	SNP	Novel	---	38.2	158.7	31.2	144.32
chr7	225147999	91726927	A	C	Heterozygous	AKAP9	SNP	Novel	---	30.2	58.55	33.1	167.76
chr7	226056969	92247333	A	G	Heterozygous	CDK6	SNP	Novel	---	38.1	74.36	33.1	146.8
chr7	302641739	98513300	C	T	Homozygous	TRRAP	SNP	Novel	---	100	1664.32	100	3176.81
chr7	302883186	98558880	G	C	Homozygous	TRRAP	SNP	Novel	---	100	884.24	100	2372.28
chr7	301194496	98560039	C	T	Heterozygous	TRRAP	SNP	Novel	---	38.9	34.99	None
chr7	271872516	100401270	T	G	Homozygous	EPHB4	SNP	Novel	---	100	2514.84	100	3191.97
chr7	271684748	100410657	A	G	Homozygous	EPHB4	SNP	Novel	---	100	1159.04	100	3195.3
chr7	271859326	100411278	T	C	Homozygous	EPHB4	SNP	Novel	---	100	1908.43	100	3200.09
chr7	271688300	100416250	A	G	Homozygous	EPHB4	SNP	Novel	---	100	632.66	100	1948.9
chr7	270689808	100420155	A	G	Heterozygous	EPHB4	SNP	Novel	---	27.6	45.13	32.8	161.04
chr7	270827588	100424585	G	0	Homozygous	EPHB4	DEL	Novel	---	100	266.38	100	477
chr7	294997269	106508978	A	G	Homozygous	PIK3CG	SNP	Novel	---	100	2043.01	100	3203.23
chr7	294997269	106508987	T	C	Homozygous	PIK3CG	SNP	Novel	---	100	2033.04	100	3163.96
chr7	293749338	106513011	C	T	Heterozygous	PIK3CG	SNP	Novel	---	56.2	239.88	66.8	1157.95
chr7	294563847	106522592	A	G	Heterozygous	PIK3CG	SNP	Novel	---	27.3	48.13	35.3	214.56
chr7	233314485	116435768	C	T	Heterozygous	MET	SNP	Novel	---	33.5	130.65	26.1	73.24
chr7	234563384	116436097	G	A	Heterozygous	MET	SNP	Novel	---	31.1	83.61	31.8	152.29
chr7	294418399	124469267	A	T	Heterozygous	POT1	SNP	Novel	---	69.8	349.85	67.2	1172.4
chr7	293936336	124481245	G	A	Heterozygous	POT1	SNP	Novel	---	66.4	381.28	69.5	1005.19
chr7	293833673	124486980	T	C	Homozygous	POT1	SNP	Novel	---	100	1340.03	100	3128.88
chr7	294013987	126079144	A	G	Heterozygous	GRM8	SNP	Novel	---	33.2	154.84	33	173.07
chr7	293849179	126410171	G	C	Heterozygous	GRM8	SNP	Novel	---	66.2	391.9	63.9	1041.21
chr7	262603904	128845299	T	C	Heterozygous	SMO	SNP	Novel	---	37.5	34.84	24.7	17.2
chr7	238195566	128846207	G	A	Heterozygous	SMO	SNP	Novel	---	38.1	115.55	40.3	293.11
chr7	242210853	128850875	T	C	Heterozygous	SMO	SNP	Novel	---	30.3	126.47	26.6	79.17
chr7	273462333	138200117	A	T	Homozygous	TRIM24	SNP	Novel	---	100	643.3	100	1520.64
chr7	273229747	138268563	A	G	Heterozygous	TRIM24	SNP	Novel	---	67.4	270.97	69.2	1124.98
chr7	222636793	140434586	G	A	Heterozygous	BRAF	SNP	Novel	---	None		28.1	27.65
chr7	222636793	140434607	G	A	Heterozygous	BRAF	SNP	Novel	---	None		59.1	45.07
chr7	271144346	142566163	C	G	Homozygous	EPHB6	SNP	Novel	---	100	1017.19	100	2139.33
chr7	273336836	151873853	C	T	Heterozygous	MLL3	SNP	Novel	---	24.8	60.22	23.3	44.94
chr7	273584216	151902166	A	T	Heterozygous	MLL3	SNP	Novel	---	23.6	21.63	None
chr7	273464031	151945071	0	T	Heterozygous	MLL3	INS	Novel	---	28.5	103.63	29.1	109.2
chr7	274045627	151970931	G	A	Heterozygous	MLL3	SNP	Novel	---	30	44.68	27.5	81.18
chr7	274045627	151970977	C	A	Heterozygous	MLL3	SNP	Novel	---	45.3	157.76	46.6	470.33
chr7	274045627	151971043	T	C	Heterozygous	MLL3	SNP	Novel	---	41	127.52	41.4	341.25
chr8	262063993	30924557	C	T	Heterozygous	WRN	SNP	Novel	---	53.7	239.17	49.2	451.92
chr8	240577165	30999122	C	T	Homozygous	WRN	SNP	Novel	---	100	454.56	100	1395.19
chr8	264785472	31005017	0	C	Homozygous	WRN	INS	Novel	---	100	1370.93	100	3108.69
chr8	239404253	31024638	C	T	Homozygous	WRN	SNP	Novel	---	100	2123.66	100	3203.23
chr8	227441502	37686749	A	G	Heterozygous	GPR124	SNP	Novel	---	46.3	72.71	44.1	196.54
chr8	227133842	37693302	T	C	Homozygous	GPR124	SNP	Novel	---	None		100	264.17
chr8	229661294	38271466	C	T	Heterozygous	FGFR1	SNP	Novel	---	56.5	128.9	50.9	261.11
chr8	312367415	41791283	G	A	Homozygous	KAT6A	SNP	Novel	---	100	2400.11	100	3117.59
chr8	312406126	41791502	C	T	Heterozygous	KAT6A	SNP	Novel	---	67.4	135.1	46.4	183.74
chr8	312392053	41798417	C	T	Homozygous	KAT6A	SNP	Novel	---	98.8	621.05	100	1201
chr8	312504699	41906095	A	G	Homozygous	KAT6A	SNP	Novel	---	100	1169.5	100	3176.86
chr8	278810810	42162675	C	T	Heterozygous	IKBKB	SNP	Novel	---	60.9	168.61	50.4	334.5
chr8	279036646	42175303	A	T	Homozygous	IKBKB	SNP	Novel	---	100	1598.72	100	3185.18
chr8	239149627	90955624	T	A	Heterozygous	NBN	SNP	Novel	---	53.4	132.48	50	406.5
chr8	241230625	90958422	T	C	Heterozygous	NBN	SNP	Novel	---	39.1	129.89	48.6	526.24
chr8	235657309	90967711	A	G	Heterozygous	NBN	SNP	Novel	---	40.2	77.88	59	764.43
chr8	238079093	90970862	G	T	Heterozygous	NBN	SNP	Novel	---	44.9	174.41	48.2	392.35
chr8	238079093	90970935	G	A	Heterozygous	NBN	SNP	Novel	---	43.6	155.43	49.2	413.61
chr8	236152793	90995019	C	T	Heterozygous	NBN	SNP	Novel	---	54.2	153.65	46.1	357.31
chr8	305199938	103292729	G	A	Heterozygous	UBR5	SNP	Novel	---	39.3	50.5	45.8	365.57
chr8	302194718	103372743	G	A	Homozygous	UBR5	SNP	Novel	---	100	302.4	100	1743.62
chr8	286559822	113237045	C	T	Heterozygous	CSMD3	SNP	Novel	---	44.7	99.01	48.9	497.87
chr8	287421386	113254073	G	A	Heterozygous	CSMD3	SNP	Novel	---	51.2	72	45.3	195.43
chr8	287421386	113254087	G	A	Homozygous	CSMD3	SNP	Novel	---	100	295.6	100	1277.49
chr8	286706277	113299275	A	G	Heterozygous	CSMD3	SNP	Novel	---	40	28.22	48.5	135.86
chr8	287205821	113308243	A	G	Heterozygous	CSMD3	SNP	Novel	---	65.2	70.56	68.1	152.71
chr8	287150997	113363350	T	C	Heterozygous	CSMD3	SNP	Novel	---	None		34.3	45.78
chr8	287151024	113363511	T	C	Heterozygous	CSMD3	SNP	Novel	---	83.8	191.9	47	109.97
chr8	284766633	113516208	G	0	Homozygous	CSMD3	DEL	Novel	---	100	204.95	100	841.53
chr8	285134453	114111250	G	T	Heterozygous	CSMD3	SNP	Novel	---	50	182	46.9	292.35
chr8	286363980	114186003	T	C	Heterozygous	CSMD3	SNP	Novel	---	47.1	132.85	48.3	377.7
chr8	287770886	114388945	G	A	Heterozygous	CSMD3	SNP	Novel	---	42.5	76.51	46.5	178.73
chr8	229568209	118819578	C	T	Heterozygous	EXT1	SNP	Novel	---	44.1	138.16	50.7	316.84
chr8	230794363	118832020	G	A	Heterozygous	EXT1	SNP	Novel	---	43.2	169.43	48	484.7
chr8	228298283	118847782	G	A	Heterozygous	EXT1	SNP	Novel	---	68.8	157.67	48.3	193.2
chr8	238904882	145737286	G	A	Heterozygous	RECQL4	SNP	Novel	---	50.6	137.1	51.2	319.66
chr8	260714778	145737514	G	A	Heterozygous	RECQL4	SNP	Novel	---	None		55.7	140.05
chr8	242698868	145737636	A	G	Homozygous	RECQL4	SNP	Novel	---	98.3	459.82	98.8	645.44
chr8	238597033	145737816	C	T	Heterozygous	RECQL4	SNP	Novel	---	46.9	107.22	52.8	216.06
chr8	263791196	145739924	G	A	Heterozygous	RECQL4	SNP	Novel	---	58.3	248.24	55.5	358.08
chr8	238508169	145741130	C	T	Heterozygous	RECQL4	SNP	Novel	---	47	190.47	46.2	351.36
chr8	264089017	145741765	G	A	Heterozygous	RECQL4	SNP	Novel	---	48.2	187.85	47.2	421.11
chr8	240782358	145742514	A	G	Homozygous	RECQL4	SNP	Novel	---	100	209.46	100	567.98
chr8	241400507	145742716	C	A	Homozygous	RECQL4	SNP	Novel	---	100	349.13	100	573.74
chr8	240872942	145742879	T	C	Heterozygous	RECQL4	SNP	Novel	---	None		52.8	67.93
chr9	232445874	5050706	C	T	Homozygous	JAK2	SNP	Novel	---	100	405.66	100	999.05
chr9	231843011	5081780	G	A	Homozygous	JAK2	SNP	Novel	---	96	352.94	97.7	1950.54
chr9	270229852	8436703	C	G	Homozygous	PTPRD	SNP	Novel	---	None		100	597.65
chr9	261244802	32632574	C	G	Heterozygous	TAF1L	SNP	Novel	---	58.9	128.77	58.9	212.65
chr9	237949761	32634467	T	C	Heterozygous	TAF1L	SNP	Novel	---	51	224.93	55	684.75
chr9	229514242	35074917	T	C	Homozygous	FANCG	SNP	Novel	---	100	339.8	100	923.17
chr9	228468412	35077441	T	C	Homozygous	FANCG	SNP	Novel	---	100	325.03	100	851.99
chr9	235542358	36840623	G	A	Homozygous	PAX5	SNP	Novel	---	95.7	1293.77	100	2779.15
chr9	239224463	93650015	T	A	Heterozygous	SYK	SNP	Novel	---	46.8	104.01	46.8	211.46
chr9	235665327	98229389	C	G	Heterozygous	PTCH1	SNP	Novel	---	48.1	114.29	46.3	268.79
chr9	235315006	98231008	A	G	Heterozygous	PTCH1	SNP	Novel	---	46.4	317.91	50.8	591.28
chr9	237668837	98238379	A	G	Heterozygous	PTCH1	SNP	Novel	---	46	237.71	46.9	447.4
chr9	235827061	98239730	G	A	Heterozygous	PTCH1	SNP	Novel	---	68.1	226.65	61.8	596.65
chr9	238374676	100459578	T	C	Heterozygous	XPA	SNP	Novel	---	41.7	29.78	49	78.13
chr9	224384637	133761001	A	G	Heterozygous	ABL1	SNP	Novel	---	51.7	274.05	45.8	388.74
chr9	236293900	134007992	A	0	Heterozygous	NUP214	DEL	Novel	---	36.4	15.88	None
chr9	237118247	134020092	C	T	Homozygous	NUP214	SNP	Novel	---	100	651.12	100	3176.85
chr9	239945240	135782221	T	C	Homozygous	TSC1	SNP	Novel	---	100	255.05	96.2	1466.39
chr9	261953775	135786904	A	G	Homozygous	TSC1	SNP	Novel	---	100	1070.4	100	2715.33
chr9	274046587	135982088	A	C	Homozygous	RALGDS	SNP	Novel	---	100	691.68	100	2048.95
chr9	273173484	135983504	T	C	Homozygous	RALGDS	SNP	Novel	---	100	768.26	100	1407.21
chr9	222647379	136913355	T	C	Heterozygous	BRD3	SNP	Novel	---	46.1	185.02	46.2	464.3
chr9	240923842	139391636	G	A	Heterozygous	NOTCH1	SNP	Novel	---	51.8	182.95	52.7	432.11
chr9	241773106	139396408	A	G	Heterozygous	NOTCH1	SNP	Novel	---	36.8	52.92	51.6	242.85
chr9	237193438	139397707	G	A	Heterozygous	NOTCH1	SNP	Hotspot	COSM33747	65	118.67	43.2	122.3
chr9	236748733	139402663	T	C	Heterozygous	NOTCH1	SNP	Novel	---	31.8	16.45	59	94.16
chr9	238240250	139405261	C	T	Heterozygous	NOTCH1	SNP	Novel	---	48.3	87.83	42.3	126.43
chr9	239494401	139410424	A	G	Homozygous	NOTCH1	SNP	Novel	---	97	244.65	100	575.49
chr9	239494401	139410467	G	A	Heterozygous	NOTCH1	SNP	Novel	---	48.5	52.93	None
chr10	240742669	43595968	A	G	Homozygous	RET	SNP	Novel	---	100	643.54	100	1070.57
chr10	242044564	43600689	A	G	Homozygous	RET	SNP	Novel	---	None		100	255.86
chr10	238674262	43606687	A	G	Homozygous	RET	SNP	Novel	---	100	294.7	100	1161.67
chr10	238814598	43613843	G	T	Homozygous	RET	SNP	Novel	---	100	1045.61	100	1633.56
chr10	236488329	51568378	T	G	Homozygous	NCOA4	SNP	Novel	---	97.7	1297.71	100	3187.26
chr10	262770683	70405855	A	G	Homozygous	TET1	SNP	Novel	---	None		100	746.32
chr10	223000431	88683122	T	C	Homozygous	BMPR1A	SNP	Novel	---	98	385.47	100	2190.17
chr10	236528189	89711881	A	G	Homozygous	PTEN	SNP	Hotspot	COSM5052	100	380.28	100	1025.4
chr10	294099307	97990583	A	G	Homozygous	BLNK	SNP	Hotspot	COSM147002	100	234.8	100	500.73
chr10	235889035	104157711	T	G	Homozygous	NFKB2	SNP	Novel	---	None		100	1019.71
chr10	235889035	104157727	C	T	Homozygous	NFKB2	SNP	Novel	---	100	811.04	100	1631.35
chr10	237346051	104160434	A	G	Homozygous	NFKB2	SNP	Novel	---	100	227.73	100	415.86
chr10	237856977	104268877	G	C	Homozygous	SUFU	SNP	Novel	---	100	578.46	100	1643.78
chr10	240128237	104356822	A	G	Homozygous	SUFU	SNP	Novel	---	100	266.35	100	885.63
chr10	242731302	104389932	T	G	Homozygous	SUFU	SNP	Novel	---	100	227.93	100	934.2
chr10	230781525	123239112	G	A	Homozygous	FGFR2	SNP	Novel	---	100	519.08	100	1319.04
chr10	231679983	123243197	G	A	Homozygous	FGFR2	SNP	Novel	---	100	736.16	100	2277.07
chr10	232481890	123298158	T	C	Homozygous	FGFR2	SNP	Novel	---	100	396.1	100	988.97
chr11	237347538	3723941	C	T	Heterozygous	NUP98	SNP	Novel	---	49.1	166.16	51.5	371.12
chr11	237660525	3727661	G	T	Heterozygous	NUP98	SNP	Novel	---	49.1	84.33	52.7	303.37
chr11	236647397	3740574	C	T	Heterozygous	NUP98	SNP	Novel	---	None		44.8	171.99
chr11	294190524	4123345	C	G	Homozygous	RRM1	SNP	Novel	---	100	547.18	100	2064.7
chr11	293717503	4159466	G	A	Homozygous	RRM1	SNP	Novel	---	97.6	937.49	100	3066.95
chr11	230573582	22647366	G	A	Heterozygous	FANCF	SNP	Novel	---	50	78.14	54.6	259.1
chr11	240698061	32417945	T	C	Heterozygous	WT1	SNP	Novel	---	49.7	260.83	53.4	670.31
chr11	238648460	32449482	A	G	Heterozygous	WT1	SNP	Novel	---	39.6	79.82	46.8	141.66
chr11	229420008	44151577	T	A	Homozygous	EXT2	SNP	Novel	---	98.9	703.61	100	3020.55
chr11	231615718	44228488	C	T	Heterozygous	EXT2	SNP	Novel	---	51.9	132.78	45.1	206.27
chr11	231188807	44257802	T	C	Homozygous	EXT2	SNP	Novel	---	100	1066.39	100	2925.62
chr11	230300946	47238344	A	C	Heterozygous	DDB2	SNP	Novel	---	55.7	139.52	53.1	354.47
chr11	230324108	47238522	T	C	Homozygous	DDB2	SNP	Novel	---	100	1329.4	100	3187.28
chr11	228356960	47259668	T	C	Homozygous	DDB2	SNP	Novel	---	100	1004.25	100	3176.79
chr11	234682987	64572018	T	C	Homozygous	MEN1	SNP	Novel	---	100	879.49	100	1084.49
chr11	233522057	64572557	A	G	Homozygous	MEN1	SNP	Novel	---	None		100	522.31
chr11	226687535	69462910	G	A	Heterozygous	CCND1	SNP	Novel	---	55.2	340.21	48.3	425.02
chr11	226973939	69466115	C	A	Homozygous	CCND1	SNP	Novel	---	100	359.1	100	590.7
chr11	241838789	71714526	G	C	Homozygous	NUMA1	SNP	Novel	---	98.6	541.97	100	1227.05
chr11	241838789	71714528	T	G	Homozygous	NUMA1	SNP	Novel	---	98.6	541.96	100	1244.44
chr11	237022187	71728718	C	T	Heterozygous	NUMA1	SNP	Novel	---	58.8	190.13	58.1	401.71
chr11	237028820	71728908	GTCAAC	0	Homozygous	NUMA1	DEL	Novel	---	100	321.83	100	678.78
chr11	235243982	94225920	C	T	Heterozygous	MRE11A	SNP	Novel	---	45.8	221.08	48.1	511.48
chr11	234503186	95712897	G	T	Heterozygous	MAML2	SNP	Novel	---	49	149.2	54.4	636.69
chr11	234484925	95713024	G	A	Heterozygous	MAML2	SNP	Novel	---	39.6	135.09	41.5	332.58
chr11	234516291	95825797	A	G	Heterozygous	MAML2	SNP	Novel	---	55.8	187.09	50.4	386.79
chr11	294109366	102248377	C	T	Heterozygous	BIRC2	SNP	Novel	---	51.5	110.9	48.7	353.02
chr11	270813802	106579204	C	A	Heterozygous	GUCY1A2	SNP	Novel	---	60.2	219.57	45.9	338
chr11	271800930	106647137	0	CTCAAACT	Heterozygous	GUCY1A2	INS	Novel	---	None		46.1	96.38
chr11	223082092	108124777	TA	0	Heterozygous	ATM	DEL	Novel	---	40.2	71.34	None
chr11	222325224	108163487	C	T	Heterozygous	ATM	SNP	Novel	---	56.5	128.9	52.8	412.72
chr11	223586299	108183167	A	G	Homozygous	ATM	SNP	Novel	---	100	415.86	100	2467.91
chr11	226122844	119146659	G	C	Heterozygous	CBL	SNP	Novel	---	24.6	14.83	None
chr11	226646276	119148573	G	T	Heterozygous	CBL	SNP	Novel	---	45.1	173.78	47	484.49
chr11	226196214	119169032	C	T	Heterozygous	CBL	SNP	Novel	---	33.8	68.5	49.7	533.94
chr11	226458465	125497466	G	T	Heterozygous	CHEK1	SNP	Novel	---	53.9	162.12	45.2	437.87
chr11	227077992	125525195	A	G	Homozygous	CHEK1	SNP	Novel	---	100	1760.72	100	3111.69
chr11	229806631	128651893	A	G	Heterozygous	FLI1	SNP	Novel	---	49.7	210.28	51.2	523.52
chr11	229246162	128675292	T	A	Homozygous	FLI1	SNP	Novel	---	95.3	297.83	97.1	1993.14
chr12	226677039	4388084	C	G	Heterozygous	CCND2	SNP	Novel	---	55.2	183.71	61	461.09
chr12	233361228	25368462	C	T	Homozygous	KRAS	SNP	Novel	---	97.6	911.27	98.2	3024.03
chr12	282846816	43777335	T	A	Heterozygous	ADAMTS20	SNP	Novel	---	49.1	80.24	60.9	457.72
chr12	282127298	43846272	C	T	Heterozygous	ADAMTS20	SNP	Novel	---	44.7	108.78	45.3	372.26
chr12	283488456	43847683	A	G	Heterozygous	ADAMTS20	SNP	Novel	---	50.4	186.74	54.8	715.91
chr12	283121653	43860526	A	G	Heterozygous	ADAMTS20	SNP	Novel	---	62.9	96.62	50.4	209.03
chr12	273375148	46211396	T	C	Heterozygous	ARID2	SNP	Novel	---	51.5	160.92	48.8	406.46
chr12	272861654	46215163	G	A	Heterozygous	ARID2	SNP	Novel	---	None		35.7	24.28
chr12	224749788	51203371	C	T	Heterozygous	ATF1	SNP	Novel	---	51.6	152.83	49	491.77
chr12	224749788	51203376	T	C	Heterozygous	ATF1	SNP	Novel	---	51.6	152.83	48.9	489.54
chr12	272524148	56477694	A	T	Heterozygous	ERBB3	SNP	Novel	---	48.6	107.91	45.2	235.53
chr12	270570880	56493822	A	C	Heterozygous	ERBB3	SNP	Novel	---	47.7	148.5	50.7	533.42
chr12	270315674	56494991	G	A	Heterozygous	ERBB3	SNP	Novel	---	48.9	132.6	55	384.24
chr12	226053197	58144665	C	T	Heterozygous	CDK4	SNP	Novel	---	51.4	119.79	50.8	283.67
chr12	231810854	69202164	A	G	Homozygous	MDM2	SNP	Novel	---	96.3	2722.78	96.7	2801.25
chr12	227190318	121416622	C	G	Heterozygous	HNF1A	SNP	Novel	---	59.5	101.34	55.3	197.51
chr12	227190318	121416650	A	C	Heterozygous	HNF1A	SNP	Novel	---	59	93.05	55.8	202.96
chr12	227540496	121426901	G	C	Heterozygous	HNF1A	SNP	Novel	---	60	198.19	51.6	387.71
chr12	227410308	121431300	C	T	Heterozygous	HNF1A	SNP	Novel	---	46.2	143.29	49.3	384.54
chr12	227482950	121435342	C	T	Heterozygous	HNF1A	SNP	Novel	---	40.4	47.11	56.2	208.77
chr12	227485480	121435427	G	A	Heterozygous	HNF1A	SNP	Novel	---	47.4	130.08	52.3	489.35
chr12	227485480	121435475	G	A	Heterozygous	HNF1A	SNP	Novel	---	44.1	104.94	51.9	486.28
chr12	227443439	121437114	G	A	Heterozygous	HNF1A	SNP	Novel	---	51.2	258.94	51.3	464.67
chr12	227541265	121437221	T	C	Homozygous	HNF1A	SNP	Novel	---	96.4	200.39	97.5	586.12
chr12	286321229	132547093	A	G	Heterozygous	EP400	SNP	Novel	---	27.8	15.63	None
chr12	289062154	132552040	G	A	Heterozygous	EP400	SNP	Novel	---	67.7	100.57	43.4	89.99
chr13	227611083	28610183	A	G	Homozygous	FLT3	SNP	Novel	---	100	547.18	100	1070.4
chr13	227654708	28624294	G	A	Homozygous	FLT3	SNP	Novel	---	None		100	499.64
chr13	228774349	28636084	G	A	Homozygous	FLT3	SNP	Novel	---	100	540.55	100	1219.24
chr13	228900893	28883061	G	A	Homozygous	FLT1	SNP	Novel	---	100	475.52	100	782.33
chr13	227794227	28886113	A	G	Homozygous	FLT1	SNP	Novel	---	97.6	309.53	100	938.35
chr13	227524795	28895524	G	C	Homozygous	FLT1	SNP	Novel	---	100	166.36	100	867.01
chr13	240874975	49051481	T	A	Heterozygous	RB1	SNP	Novel	---	81.6	172.77	96.9	852.69
chr13	227932117	103514091	T	C	Homozygous	ERCC5	SNP	Novel	---	100	359.1	100	1055.83
chr13	231481279	103527849	G	C	Homozygous	ERCC5	SNP	Novel	---	97.6	309.53	94.6	1380.94
chr13	231481279	103527930	G	C	Homozygous	ERCC5	SNP	Novel	---	100	352.38	100	1592.64
chr13	231493565	103528002	G	C	Homozygous	ERCC5	SNP	Novel	---	100	180.17	100	443.42
chr13	271610687	110408608	C	T	Homozygous	IRS2	SNP	Novel	---	100	519.08	100	1699.33
chr13	272382984	110435953	A	G	Homozygous	IRS2	SNP	Novel	---	100	735.79	100	1195.86
chr13	280065059	113965176	C	A	Homozygous	LAMP1	SNP	Novel	---	93.5	307.51	100	938.07
chr14	269599584	23777374	A	G	Homozygous	BCL2L2	SNP	Novel	---	100	370.21	100	859.78
chr14	237132072	51192659	G	A	Heterozygous	NIN	SNP	Novel	---	54.5	184.39	50.3	465.47
chr14	236555372	51204996	C	T	Homozygous	NIN	SNP	Novel	---	100	1052.83	100	2524.76
chr14	235955471	51223789	C	T	Heterozygous	NIN	SNP	Novel	---	51.3	180.84	55.3	505.36
chr14	240823447	51224289	C	T	Heterozygous	NIN	SNP	Novel	---	None		38.5	54.05
chr14	240862655	51224374	T	G	Heterozygous	NIN	SNP	Novel	---	41.9	75.03	54.7	624.8
chr14	235492806	51227000	A	G	Heterozygous	NIN	SNP	Novel	---	55.5	511.13	44.5	418.75
chr14	237480904	51237701	A	G	Homozygous	NIN	SNP	Novel	---	100	1235.11	100	2751.01
chr14	257581111	51239067	C	G	Homozygous	NIN	SNP	Novel	---	98.9	691.74	100	2034.98
chr14	278397493	62207557	C	T	Heterozygous	HIF1A	SNP	Novel	---	40.2	96.75	49.4	437.37
chr14	280859434	62213848	T	C	Heterozygous	HIF1A	SNP	Novel	---	34.8	32.23	45	212.67
chr14	242701781	81574838	C	T	Heterozygous	TSHR	SNP	Novel	---	20.6	10.44	24.9	50.98
chr14	241141553	81574959	A	G	Heterozygous	TSHR	SNP	Novel	---	59.1	468.78	53.2	645.02
chr14	241141553	81575005	C	A	Heterozygous	TSHR	SNP	Novel	---	56.7	400.77	53.2	647.78
chr14	262846572	81610583	G	C	Homozygous	TSHR	SNP	Novel	---	100	1319.04	100	3187.28
chr14	241378032	92454604	A	G	Heterozygous	TRIP11	SNP	Novel	---	46.2	72.6	53.5	527.85
chr14	240284872	92473943	T	C	Heterozygous	TRIP11	SNP	Novel	---	46.5	227.44	54.2	699.72
chr14	242082040	92477314	T	A	Heterozygous	TRIP11	SNP	Novel	---	37.2	36.22	None
chr14	229996143	95556747	A	T	Homozygous	DICER1	SNP	Novel	---	100	325.47	100	1649.5
chr14	232741936	95566108	C	A	Homozygous	DICER1	SNP	Novel	---	None		97.7	1592.05
chr14	238516790	96180242	C	A	Heterozygous	TCL1A	SNP	Novel	---	47.7	64.68	59.7	315.67
chr14	229822631	102548224	T	C	Homozygous	HSP90AA1	SNP	Novel	---	100	331.51	100	1670.12
chr14	227699352	102550803	G	A	Homozygous	HSP90AA1	SNP	Novel	---	100	511.95	100	3123.73
chr14	227409291	102568296	G	A	Homozygous	HSP90AA1	SNP	Novel	---	95	143.1	100	325.47
chr14	227421567	102568367	T	A	Homozygous	HSP90AA1	SNP	Novel	---	99	760.17	100	2779.52
chr14	222523072	105241378	C	T	Heterozygous	AKT1	SNP	Novel	---	60	100.34	50.7	113.7
chr15	303327969	39879517	C	T	Heterozygous	THBS1	SNP	Novel	---	54.3	151.84	49.1	228.13
chr15	299955405	39880818	C	T	Heterozygous	THBS1	SNP	Novel	---	49.2	180	52.3	634.84
chr15	304331779	39884882	G	T	Heterozygous	THBS1	SNP	Novel	---	None		21.9	14.8
chr15	225143641	40462780	G	A	Heterozygous	BUB1B	SNP	Novel	---	40.4	54.58	43.2	223.57
chr15	222937217	40491952	A	G	Heterozygous	BUB1B	SNP	Novel	---	50	88.95	55.6	256.51
chr15	223442548	40494952	A	T	Homozygous	BUB1B	SNP	Novel	---	100	984.51	100	3203.19
chr15	223442548	40494960	A	C	Heterozygous	BUB1B	SNP	Novel	---	39.7	103.9	56.9	785.29
chr15	226139089	40898643	G	C	Heterozygous	CASC5	SNP	Novel	---	50	207.62	53	660.03
chr15	226620190	40913840	G	T	Heterozygous	CASC5	SNP	Novel	---	45.9	120.14	48.5	406.36
chr15	226630568	40915190	A	G	Heterozygous	CASC5	SNP	Novel	---	50.8	191.76	48.6	434.31
chr15	225390503	40916237	A	G	Heterozygous	CASC5	SNP	Novel	---	45.3	78	52.9	339.47
chr15	270225241	41796901	G	T	Heterozygous	LTK	SNP	Novel	---	50.7	320.63	52	628.97
chr15	270258525	41803754	G	A	Heterozygous	LTK	SNP	Novel	---	62.1	78.95	57.1	175.5
chr15	272210196	41805115	G	A	Heterozygous	LTK	SNP	Novel	---	49.4	118.54	35.1	75.3
chr15	294742730	43571390	C	G	Heterozygous	TGM7	SNP	Novel	---	33.3	54.36	36.8	240.63
chr15	293998182	43579566	A	G	Heterozygous	TGM7	SNP	Novel	---	43.8	57.62	52.3	252.2
chr15	264108923	57565432	C	T	Heterozygous	TCF12	SNP	Novel	---	47.1	135.42	53.1	513.8
chr15	234992496	74328116	A	G	Heterozygous	PML	SNP	Novel	---	58.3	135.62	45.5	178.63
chr15	234992496	74328141	G	T	Heterozygous	PML	SNP	Novel	---	58.1	137.21	46.2	187.48
chr15	236384813	88423463	C	T	Heterozygous	NTRK3	SNP	Novel	---	43.7	95.97	51.8	350.02
chr15	235162257	88576185	G	C	Heterozygous	NTRK3	SNP	Novel	---	46.1	97.25	37.6	85.71
chr15	237568846	88679785	G	A	Homozygous	NTRK3	SNP	Novel	---	100	1058.46	100	2538.23
chr15	242001174	88680684	G	A	Heterozygous	NTRK3	SNP	Novel	---	43.8	87.12	50.2	317.31
chr15	227441552	90634941	A	G	Homozygous	IDH2	SNP	Novel	---	100	916.93	100	2046.35
chr15	225099443	91304245	C	T	Heterozygous	BLM	SNP	Novel	---	45.9	94.09	53.2	396.1
chr15	222981204	91308570	C	T	Heterozygous	BLM	SNP	Novel	---	56.8	154.74	46.8	379.44
chr15	223774806	91358266	T	G	Heterozygous	BLM	SNP	Novel	---	48.2	295.26	50.8	591.26
chr15	223774806	91358271	0	GAA	Heterozygous	BLM	INS	Novel	---	47.8	288.71	49.6	547.48
chr15	271801215	99251356	C	T	Heterozygous	IGF1R	SNP	Novel	---	52.5	138.73	52	468.49
chr15	270058596	99434816	C	A	Heterozygous	IGF1R	SNP	Novel	---	40.5	72.66	52.4	276.57
chr15	270115037	99456553	G	A	Homozygous	IGF1R	SNP	Novel	---	100	292.65	100	932.4
chr15	272247687	99467942	GT	0	Heterozygous	IGF1R	DEL	Novel	---	52.9	179.32	44.8	280.62
chr15	272133116	99500256	G	A	Heterozygous	IGF1R	SNP	Novel	---	46.4	42.37	46.5	125.6
chr16	240322255	2124272	C	T	Heterozygous	TSC2	SNP	Novel	---	50	116.61	49.4	256.15
chr16	262597423	2134221	C	T	Heterozygous	TSC2	SNP	Novel	---	54.5	68.15	48	137.25
chr16	229991948	14013993	T	A	Homozygous	ERCC4	SNP	Novel	---	100	163.18	100	271.37
chr16	229995515	14014240	G	A	Homozygous	ERCC4	SNP	Novel	---	97.1	250.12	100	435.59
chr16	229979714	14026007	G	A	Homozygous	ERCC4	SNP	Novel	---	100	689.51	100	2100.96
chr16	232136271	14029033	G	A	Homozygous	ERCC4	SNP	Novel	---	100	245.79	100	451.99
chr16	230318142	14041958	T	C	Homozygous	ERCC4	SNP	Novel	---	100	283.65	100	988.97
chr16	240643515	15811023	C	T	Homozygous	MYH11	SNP	Novel	---	100	426.38	100	790.4
chr16	242142842	15814717	C	T	Homozygous	MYH11	SNP	Novel	---	100	293.1	100	882.2
chr16	235092690	15818141	A	C	Homozygous	MYH11	SNP	Novel	---	100	586.39	100	1169.5
chr16	238053321	15843965	G	A	Homozygous	MYH11	SNP	Novel	---	93.3	198.19	98.2	414.8
chr16	241656078	15872609	A	G	Homozygous	MYH11	SNP	Novel	---	100	209.27	100	485.12
chr16	228369840	27456613	G	C	Homozygous	IL21R	SNP	Novel	---	100	679.07	100	1124.63
chr16	290299138	55519349	G	A	Heterozygous	MMP2	SNP	Novel	---	55.1	150.78	51.9	301.43
chr16	291265557	55519607	C	T	Heterozygous	MMP2	SNP	Novel	---	47.6	246.03	52.2	636.73
chr16	289620690	55523705	T	C	Homozygous	MMP2	SNP	Novel	---	100	772.43	100	1809.49
chr16	289604994	55527113	G	A	Heterozygous	MMP2	SNP	Novel	---	56.2	148.85	44.6	193.52
chr16	291835844	55536687	A	G	Heterozygous	MMP2	SNP	Novel	---	45.8	156.08	50.5	322.91
chr16	291835844	55536727	C	T	Heterozygous	MMP2	SNP	Novel	---	53.5	221.68	45.4	233.88
chr16	293165293	55539191	C	G	Heterozygous	MMP2	SNP	Novel	---	45.2	77.01	56.5	365.88
chr16	225499915	65015908	C	G	Homozygous	CDH11	SNP	Novel	---	100	851.63	100	3156.32
chr16	225507865	65016087	A	C	Homozygous	CDH11	SNP	Novel	---	100	1075.16	100	2800.67
chr16	225608075	65022114	C	T	Homozygous	CDH11	SNP	Novel	---	100	746.4	100	2588.87
chr16	225905543	65025658	T	C	Homozygous	CDH11	SNP	Novel	---	100	302.4	100	1017.2
chr16	225905543	65025718	G	A	Homozygous	CDH11	SNP	Novel	---	100	312.64	100	988.97
chr16	225410451	65038674	G	A	Heterozygous	CDH11	SNP	Novel	---	None		77.3	96.16
chr16	270821157	66420885	C	T	Heterozygous	CDH5	SNP	Novel	---	48.2	153.93	57.2	692.23
chr16	271446489	66432423	TC	CT	Heterozygous	CDH5	MNP	Novel	---	46.5	92.64	53.1	566.21
chr16	225530287	68771372	C	T	Heterozygous	CDH1	SNP	Novel	---	None		48.4	49.55
chr16	226604741	68857441	T	C	Heterozygous	CDH1	SNP	Novel	---	64.7	236.66	45.4	243.88
chr16	232675728	79628324	A	0	Heterozygous	MAF	DEL	Novel	---	None		57.1	359.91
chr16	233802271	79633805	GCC	0	Heterozygous	MAF	DEL	Novel	---	None		45.2	52.87
chr16	227835840	89805261	A	G	Heterozygous	FANCA	SNP	Novel	---	54.6	449.82	45.8	451.06
chr16	227858404	89836323	C	T	Heterozygous	FANCA	SNP	Novel	---	47.1	219.73	44.5	352.27
chr16	230069833	89838078	A	G	Heterozygous	FANCA	SNP	Novel	---	47.1	282.96	45.4	440.31
chr16	228351347	89845194	A	G	Heterozygous	FANCA	SNP	Novel	---	47.6	111.52	51.2	520.98
chr16	230591099	89858505	T	C	Heterozygous	FANCA	SNP	Novel	---	41.1	148.2	35.3	205.9
chr16	229068919	89869761	T	C	Heterozygous	FANCA	SNP	Novel	---	64	241.72	48.3	394.84
chr17	236165362	5424129	C	G	Homozygous	NLRP1	SNP	Novel	---	93.3	689.94	94.7	1904.41
chr17	236777598	5425077	T	C	Homozygous	NLRP1	SNP	Novel	---	100	839.06	100	1939.35
chr17	235093047	5436263	C	T	Homozygous	NLRP1	SNP	Novel	---	100	396.1	100	885.63
chr17	263769320	7579470	G	C	Heterozygous	TP53	SNP	Novel	---	41.9	199.95	53.1	417.55
chr17	263769320	7579470	G	0	Heterozygous	TP53	DEL	Hotspot	COSM46307	33.8	199.95	27.6	417.55
chr17	237541503	8048169	T	C	Homozygous	PER1	SNP	Novel	---	100	1092.38	100	1689.29
chr17	237545172	8048283	G	A	Homozygous	PER1	SNP	Novel	---	None		100	312.54
chr17	270882259	8108331	A	G	Homozygous	AURKB	SNP	Novel	---	100	705.99	100	1831.47
chr17	270882259	8108339	G	A	Homozygous	AURKB	SNP	Novel	---	94.5	560.77	90.1	1430.07
chr17	229332805	17122327	G	A	Heterozygous	FLCN	SNP	Novel	---	None		60	120.78
chr17	227308615	17127471	G	A	Heterozygous	FLCN	SNP	Novel	---	52.2	188.47	55.7	575.32
chr17	237190476	29482989	T	C	Heterozygous	NF1	SNP	Novel	---	25.9	16.79	None
chr17	237168971	29546175	T	C	Homozygous	NF1	SNP	Novel	---	100	819.51	100	2160.53
chr17	235391588	29592392	0	T	Heterozygous	NF1	INS	Novel	---	24.2	10.1	None
chr17	240002093	29663624	T	A	Heterozygous	NF1	SNP	Novel	---	49	191.74	64.9	618.24
chr17	235874062	29670190	C	G	Homozygous	NF1	SNP	Novel	---	None		100	199.12
chr17	237980984	29679246	G	A	Homozygous	NF1	SNP	Novel	---	100	667.53	100	1918.42
chr17	273220086	37671910	G	A	Homozygous	CDK12	SNP	Novel	---	100	349.33	100	1855.81
chr17	299226761	37830900	A	G	Homozygous	PGAP3	SNP	Novel	---	100	1241.02	100	2449.47
chr17	231722566	37868715	C	T	Heterozygous	ERBB2	SNP	Novel	---	45.3	286.01	50.8	591.29
chr17	229249824	37879762	G	A	Heterozygous	ERBB2	SNP	Novel	---	None		48.7	112.76
chr17	230413627	37881553	G	A	Heterozygous	ERBB2	SNP	Novel	---	51.9	258.01	51.9	604.55
chr17	231053496	37884037	C	G	Heterozygous	ERBB2	SNP	Novel	---	None		52.4	270.29
chr17	229736596	41622740	G	T	Heterozygous	ETV4	SNP	Novel	---	31	22.83	35.6	81.66
chr17	278463573	45368248	G	A	Homozygous	ITGB3	SNP	Novel	---	100	867.02	98.3	2247.77
chr17	278723481	45380002	T	C	Homozygous	ITGB3	SNP	Novel	---	100	537.51	100	2524.91
chr17	278026270	45385012	C	T	Homozygous	ITGB3	SNP	Novel	---	100	836.08	100	3159.56
chr17	226424468	48265426	A	G	Homozygous	COL1A1	SNP	Novel	---	98.1	392.91	98.1	1596.16
chr17	226424468	48265495	T	C	Homozygous	COL1A1	SNP	Novel	---	100	635.88	100	1794.64
chr17	226051720	48266669	G	C	Homozygous	COL1A1	SNP	Novel	---	100	163.18	100	443.42
chr17	225776907	48268223	A	G	Homozygous	COL1A1	SNP	Novel	---	100	245.79	100	643.63
chr17	225655358	48269302	G	A	Homozygous	COL1A1	SNP	Novel	---	98.5	513.91	100	2302.52
chr17	226209611	48276971	G	C	Heterozygous	COL1A1	SNP	Novel	---	50.9	170.17	47.4	415.71
chr17	227071677	62007498	A	G	Heterozygous	CD79B	SNP	Novel	---	49	200.22	53.1	586.32
chr17	239407307	75303298	T	C	Homozygous	SEPT9	SNP	Novel	---	100	509.27	100	829.61
chr17	241900387	75494705	A	G	Homozygous	SEPT9	SNP	Novel	---	98.1	408.15	100	819.51
chr17	293724669	76219591	G	A	Homozygous	BIRC5	SNP	Novel	---	100	906.4	100	2110.98
chr17	263740247	78261730	G	A	Heterozygous	RNF213	SNP	Novel	---	40	28.22	27.9	17.88
chr17	263741475	78262161	T	C	Heterozygous	RNF213	SNP	Novel	---	54.2	257.22	52.3	383.1
chr17	241596789	78268496	C	G	Heterozygous	RNF213	SNP	Novel	---	62.3	197.66	48.9	299.36
chr17	242068271	78298938	A	G	Homozygous	RNF213	SNP	Novel	---	98.4	1450.6	100	3150.55
chr17	238144974	78302157	C	A	Heterozygous	RNF213	SNP	Novel	---	46.8	104.96	49.2	407.42
chr17	263948069	78305871	G	A	Heterozygous	RNF213	SNP	Novel	---	48.6	104.47	46.6	212.94
chr17	264003670	78306102	G	C	Heterozygous	RNF213	SNP	Novel	---	38.2	32.32	41.1	134.05
chr17	264042734	78306280	A	G	Heterozygous	RNF213	SNP	Novel	---	51.5	214.23	45.8	441.44
chr17	264042734	78306308	C	G	Heterozygous	RNF213	SNP	Novel	---	51.5	213.81	45.1	419.19
chr17	240840772	78311508	G	A	Heterozygous	RNF213	SNP	Novel	---	53.7	307.77	49.1	539.93
chr17	238998592	78319136	G	A	Heterozygous	RNF213	SNP	Novel	---	45	272.49	53.5	675.77
chr17	239081515	78319380	G	C	Heterozygous	RNF213	SNP	Novel	---	50	171.32	50.3	416.65
chr17	239950912	78323757	T	C	Heterozygous	RNF213	SNP	Novel	---	53.2	137.29	52.1	230.17
chr17	242671895	78324048	T	A	Heterozygous	RNF213	SNP	Novel	---	36.6	51.3	46	393.18
chr17	241244671	78327358	G	A	Heterozygous	RNF213	SNP	Novel	---	44.6	163.53	54.6	637.35
chr17	238007286	78333840	T	C	Homozygous	RNF213	SNP	Novel	---	100	396.1	100	1243.11
chr17	238797056	78350079	T	C	Heterozygous	RNF213	SNP	Novel	---	59.6	216.65	51.3	470.57
chr17	264524057	78354661	C	T	Homozygous	RNF213	SNP	Novel	---	100	1138.86	100	3203.18
chr18	265810330	22642737	A	G	Heterozygous	ZNF521	SNP	Novel	---	32.4	22.17	26.1	21.91
chr18	265810330	22642739	A	G	Heterozygous	ZNF521	SNP	Novel	---	None		39.3	54.9
chr18	271275509	25543387	G	A	Heterozygous	CDH2	SNP	Novel	---	38.3	41.46	52.9	345.22
chr18	271598774	25565082	A	G	Homozygous	CDH2	SNP	Novel	---	100	1041.22	100	3203.25
chr18	270540787	25570228	G	C	Homozygous	CDH2	SNP	Novel	---	98.3	439.17	100	1443.38
chr18	270222997	25573622	G	C	Homozygous	CDH2	SNP	Novel	---	100	367.47	100	845.1
chr18	312408211	47801774	T	G	Heterozygous	MBD1	SNP	Novel	---	33.3	18.94	44.4	56.19
chr18	312408211	47801800	G	A	Heterozygous	MBD1	SNP	Novel	---	66.7	76.68	54.3	90.43
chr18	312242703	47803354	C	T	Heterozygous	MBD1	SNP	Novel	---	49.2	258.86	55.6	666.18
chr18	286440423	49867224	T	C	Homozygous	DCC	SNP	Novel	---	98.5	516.61	100	1713.49
chr18	287216686	50278686	G	A	Heterozygous	DCC	SNP	Novel	---	51.5	164.2	52.3	481.96
chr18	286283103	50917982	C	T	Homozygous	DCC	SNP	Novel	---	100	819.51	100	2862.21
chr18	287040549	50936780	G	A	Homozygous	DCC	SNP	Novel	---	100	885.63	100	2883.02
chr18	287057746	50936994	T	C	Homozygous	DCC	SNP	Novel	---	98.5	513.91	98	1493.55
chr18	287057746	50937026	A	G	Homozygous	DCC	SNP	Novel	---	100	521.65	100	1555.04
chr18	232175072	56390553	A	G	Homozygous	MALT1	SNP	Novel	---	None		100	532.16
chr18	271372351	59157764	T	C	Homozygous	CDH20	SNP	Novel	---	97.1	749.75	100	2709.84
chr18	271940283	59166541	C	T	Homozygous	CDH20	SNP	Novel	---	97.2	1029.85	100	3138.88
chr18	271268426	59170304	C	G	Homozygous	CDH20	SNP	Novel	---	100	832.64	100	1510.26
chr18	224520324	60985879	T	C	Homozygous	BCL2	SNP	Novel	---	100	1225.63	100	3101.57
chr19	260221995	1219274	G	A	Heterozygous	STK11	SNP	Novel	---	None		67.3	162.13
chr19	240507914	1222012	G	C	Heterozygous	STK11	SNP	Novel	---	52.1	85.49	49.4	121.28
chr19	242044200	1622116	G	A	Heterozygous	TCF3	SNP	Novel	---	54.7	122.99	47.7	194.77
chr19	240443752	1625669	G	C	Heterozygous	TCF3	SNP	Novel	---	25	12.25	None
chr19	274029194	3110349	T	G	Homozygous	GNA11	SNP	Novel	---	100	380.53	100	913.6
chr19	273016031	3113318	G	A	Heterozygous	GNA11	SNP	Novel	---	28	17.8
chr19	299125255	3533274	G	A	Heterozygous	FZR1	SNP	Novel	---	None		41.3	103.98
chr19	299087524	3534842	G	A	Heterozygous	FZR1	SNP	Novel	---	55.4	112.01	48.2	222.09
chr19	270272653	4099187	T	C	Homozygous	MAP2K2	SNP	Novel	---	100	304.89	100	509.06
chr19	271932773	4102449	G	A	Heterozygous	MAP2K2	SNP	Novel	---	45.3	79.47	53.4	206.4
chr19	293889780	10600442	G	C	Homozygous	KEAP1	SNP	Novel	---	100	386.71	100	1961.88
chr19	240083789	11105608	T	C	Heterozygous	SMARCA4	SNP	Novel	---	54.7	197.47	51	504
chr19	241272058	11136215	C	G	Heterozygous	SMARCA4	SNP	Novel	---	49.1	234.57	42.5	258.58
chr19	237940525	11170839	T	C	Heterozygous	SMARCA4	SNP	Novel	---	44.3	100.38	47.2	181.72
chr19	233109699	17953468	C	T	Heterozygous	JAK3	SNP	Novel	---	46.2	39.87	100	1999.92
chr19	294997101	18279638	T	C	Homozygous	PIK3R2	SNP	Novel	---	100	689.51	100	1065.82
chr19	254000374	18888150	C	T	Heterozygous	CRTC1	SNP	Novel	---	62.2	98.61	50.5	300.94
chr19	271984964	30314666	C	T	Homozygous	CCNE1	SNP	Novel	---	97.6	920.99	100	2613.89
chr19	222668951	40742320	T	C	Heterozygous	AKT2	SNP	Novel	---	54.7	255.86	47.2	379.99
chr19	281290144	41743861	A	G	Homozygous	AXL	SNP	Novel	---	100	849.51	100	1177.16
chr19	253755754	42799049	C	T	Heterozygous	CIC	SNP	Novel	---	46.7	100.06	45.3	136.75
chr19	290668320	45769575	G	A	Homozygous	MARK4	SNP	Novel	---	100	682.05	100	2168.93
chr19	290997370	45797593	T	C	Homozygous	MARK4	SNP	Novel	---	100	923.17	100	3188.64
chr19	292306550	45801018	T	C	Homozygous	MARK4	SNP	Novel	---	100	659.56	100	1403.08
chr19	293773427	45922323	G	T	Heterozygous	ERCC1	SNP	Novel	---	46	167.38	47.3	318.95
chr19	293821678	45923653	A	G	Homozygous	ERCC1	SNP	Novel	---	97	485.03	100	1603.82
chr19	294480260	45924362	G	C	Homozygous	ERCC1	SNP	Novel	---	100	797.22	100	2268.89
chr19	236813774	52714719	C	T	Heterozygous	PPP2R1A	SNP	Novel	---	50.7	419.57	49	540.25
chr19	238709653	52716143	G	A	Heterozygous	PPP2R1A	SNP	Novel	---	46.9	124.67	50	355.27
chr19	237761719	52719190	A	G	Heterozygous	PPP2R1A	SNP	Novel	---	52.9	65.71	55.5	359.39
chr19	235743010	52725338	T	C	Heterozygous	PPP2R1A	SNP	Novel	---	45	95.75	48.3	267.61
chr20	222845942	31019024	C	T	Heterozygous	ASXL1	SNP	Novel	---	52.7	160.53	51.9	423.03
chr20	223756615	31021662	G	A	Heterozygous	ASXL1	SNP	Novel	---	41.5	55.17	52.8	272.78
chr20	225291080	31022959	T	C	Homozygous	ASXL1	SNP	Novel	---	100	369.5	100	898.44
chr20	264595318	36030939	G	C	Homozygous	SRC	SNP	Novel	---	100	952.66	100	1670.62
chr20	271042002	39793549	C	G	Heterozygous	PLCG1	SNP	Novel	---	56.1	164.82	52.4	303.47
chr20	272123362	39794489	G	A	Heterozygous	PLCG1	SNP	Novel	---	51.1	144.22	52.2	295.67
chr20	271822232	39797465	T	C	Heterozygous	PLCG1	SNP	Novel	---	51.1	142.05	45.7	177.13
chr20	295534270	40743829	A	G	Heterozygous	PTPRT	SNP	Novel	---	48	73.24	50	265.75
chr20	297151302	40757368	C	0	Homozygous	PTPRT	DEL	Novel	---	89.7	180.82	None
chr20	270826879	54961463	T	C	Homozygous	AURKA	SNP	Novel	---	100	1913.44	100	3195.26
chr20	227956808	57478807	C	T	Heterozygous	GNAS	SNP	Novel	---	57.3	293.97	49.3	485.61
chr20	227968922	57478939	G	A	Homozygous	GNAS	SNP	Novel	---	None		100	405.89
chr21	264588366	36164405	G	T	Heterozygous	RUNX1	SNP	Novel	---	None		73.9	90.96
chr21	228671793	39870310	G	A	Homozygous	ERG	SNP	Novel	---	100	443.42	100	1475.47
chr21	278404854	46311813	A	G	Homozygous	ITGB2	SNP	Novel	---	100	932.54	100	1958.99
chr21	279210544	46313442	G	T	Heterozygous	ITGB2	SNP	Novel	---	55.8	187.09	48.9	321.65
chr21	279840143	46314907	T	A	Homozygous	ITGB2	SNP	Novel	---	100	426.38	100	1339.61
chr21	279989777	46321659	C	A	Heterozygous	ITGB2	SNP	Novel	---	None		56.2	239.87
chr21	278059076	46330674	C	A	Heterozygous	ITGB2	SNP	Novel	---	47.6	140.21	52.2	367.05
chr22	222485418	23627369	A	G	Homozygous	BCR	SNP	Novel	---	100	472.66	100	1375.82
chr22	223709781	23632513	A	G	Homozygous	BCR	SNP	Novel	---	None		100	180.17
chr22	222494797	23637200	T	C	Heterozygous	BCR	SNP	Novel	---	47	130.16	50.2	452.85
chr22	241238070	24145675	G	C	Homozygous	SMARCB1	SNP	Novel	---	None		100	783.81
chr22	263887200	24158899	C	A	Heterozygous	SMARCB1	SNP	Novel	---	44.1	172.11	49.1	541.99
chr22	321817574	33253280	T	C	Heterozygous	TIMP3	SNP	Novel	---	43.1	132.5	51.1	400.45
chr22	240841640	36690113	G	A	Homozygous	MYH9	SNP	Novel	---	100	452.53	100	963.15
chr22	241501340	36691607	A	C	Homozygous	MYH9	SNP	Novel	---	100	430.93	100	1355.84
chr22	238425414	36708084	C	T	Homozygous	MYH9	SNP	Novel	---	100	590.7	100	1525.58
chr22	236772462	36710183	T	C	Homozygous	MYH9	SNP	Novel	---	100	1100.07	100	2723.14
chr22	235247847	39631963	G	T	Heterozygous	PDGFB	SNP	Novel	---	48.3	161.79	47.9	418.64
chr22	235310012	39636928	A	G	Heterozygous	PDGFB	SNP	Novel	---	None		49.4	227.18
chr22	235310012	39636930	A	G	Heterozygous	PDGFB	SNP	Novel	---	None		48.8	219.79
chr22	229964583	41546040	A	G	Heterozygous	EP300	SNP	Novel	---	54	117.73	58.4	370.11
chr22	229222079	41548008	A	G	Heterozygous	EP300	SNP	Novel	---	40.3	62.58	42.4	145.82
chr22	228171474	41551039	T	A	Heterozygous	EP300	SNP	Novel	---	56.7	140.98	43.3	203.89
chr22	228833383	41568480	T	C	Heterozygous	EP300	SNP	Novel	---	44.1	122.06	49.2	352
chr22	286102619	42522613	G	C	Homozygous	CYP2D6	SNP	Novel	---	95.9	682.35	98.1	1599.02
chr22	285962936	42523943	A	G	Homozygous	CYP2D6	SNP	Novel	---	100	539.47	100	1481.52
chr22	287897749	42524310	C	A	Heterozygous	CYP2D6	SNP	Novel	---	56.1	225.67	52.7	478.94
chr22	288330494	42525132	G	C	Homozygous	CYP2D6	SNP	Novel	---	100	275.97	100	565.67
chr22	286244707	42526549	C	T	Homozygous	CYP2D6	SNP	Novel	---	100	723.48	100	1519.56
chr22	286244707	42526561	GG	TC	Homozygous	CYP2D6	MNP	Novel	---	100	755.29	100	1592.64
chr22	286244707	42526567	G	A	Homozygous	CYP2D6	SNP	Novel	---	85.3	496.92	100	1541.85
chr22	286244707	42526571	C	G	Homozygous	CYP2D6	SNP	Novel	---	100	755.43	100	1584.67
chr22	286244707	42526573	T	G	Homozygous	CYP2D6	SNP	Novel	---	100	755.29	100	1592.64
chr22	286244707	42526580	G	C	Homozygous	CYP2D6	SNP	Novel	---	100	755.29	100	1566.94
chrX	260993146	66941597	T	G	Homozygous	AR	SNP	Novel	---	100	293.13	100	2422.19
chrX	273989940	76936949	AC	0	Heterozygous	ATRX	DEL	Novel	---	None		36.4	84.04
chrX	274014805	76937963	G	C	Heterozygous	ATRX	SNP	Novel	---	84.3	262.83	62.7	420.16
chrX	271059216	110406911	A	0	Heterozygous	PAK3	DEL	Novel	---	60	40.41	None
chrX	253941736	100608191	G	A	Heterozygous	BTK	SNP	Novel	---	None		35.6	72.75
chrX	295139298	152482198	G	A	Heterozygous	MAGEA1	SNP	Novel	---	None		37.7	136.21
chrX	295167779	152482824	C	T	Homozygous	MAGEA1	SNP	Novel	---	92.3	169.43	68.8	345.7
chrX	295172446	152482917	T	C	Heterozygous	MAGEA1	SNP	Novel	---	None		29.4	38.82
chrX	294214787	152483088	G	C	Heterozygous	MAGEA1	SNP	Novel	---	None		32.2	43.98
chrX	298909430	153760508	A	G	Homozygous	G6PD	SNP	Novel	---	87.5	312.99	69.7	575.51
chrX	299074230	153760654	G	A	Homozygous	G6PD	SNP	Novel	---	90.5	509.25	55.1	378.81
